# Supplementary material for: Mapping oysters on the Pacific coast of North America: A coast-wide collaboration to inform enhanced conservation
Source: PLoS One. 2022 Mar 17;17(3):e0263998. doi: 10.1371/journal.pone.0263998 (PMC8929589; doi:10.1371/journal.pone.0263998)
Supplement: S3 File — (XLSX) [file pone.0263998.s003.xlsx]

## Sheet: O. lurida & M. gigas_All Data
Object identifier	Ostrea lurida abundance	Magallana gigas abundance	"Unknown" oyster abundance	Substrate type	Observer	Year observed	Source	Citation	Site name	Site description	Notes	Used in analysis?	Sensitive	Latitude	Longitude	Large-scale region	Small-scale region	In Salish Sea?	Estuary/ecoregion name	Estuary/ecoregion area (km2)	O. lurida Larval Network ID	O. lurida Larval Network Y Centroid (DD)	O. lurida Larval Network Area (km2)	Estuaries/ecoregions within O. lurida Larval Network	O. lurida Larval Network nearest network connections	Average of distances to nearest O. lurida Larval Networks (km)	M. gigas Larval Network ID	M. gigas Larval Network Y Centroid (DD)	M. gigas Larval Network Area (km2)	Estuaries/ecoregions within M. gigas Larval Network	M. gigas Larval Network nearest network connections	Average of distances to nearest M. gigas Larval Networks (km)	Intersecting O. lurida Larval Network	O. lurida Adult Network Y Centroid (DD)	O. lurida Adult Network Area (km2)	Estuaries/ecoregions within O. lurida Adult Network	Intersecting M. gigas Larval Network	M. gigas Adult Network Y Centroid (DD)	M. gigas Adult Network Area (km2)	Estuaries/ecoregions within M. gigas Adult Network
1	Absent	Common (>100 oysters)	Absent	Seawall or dock/pilings	Autonomous University of Baja California (Diaz, D.)	2019	personal observation					Yes	1			Mexico	Mexico	No	Ojo de Liebre/Guerrero Negro System	819.849							M-11	28.1013	2122.55	Laguna Manuela; Ojo de Liebre/Guerrero Negro System;	M-10 & M-12	370.42					M-11	27.8663	521.391	Laguna Manuela; Ojo de Liebre/Guerrero Negro System;
2	Absent	Rare (1-100 oysters)	Absent	riprap or boulder (>10”)	Autonomous University of Baja California (Diaz, D.)	2019	personal observation		Guerrero Negro Lagoon, Faro Viejo	artificial harbor	Population assessment	Yes		28.0364	-114.119	Mexico	Mexico	No	Ojo de Liebre/Guerrero Negro System	819.849							M-11	28.1013	2122.55	Laguna Manuela; Ojo de Liebre/Guerrero Negro System;	M-10 & M-12	370.42					M-11	27.8663	521.391	Laguna Manuela; Ojo de Liebre/Guerrero Negro System;
3	Present but unknown abundance	Not known	Absent	Not Reported	Raith, M., Zacherl, D.C., Pilgrim, E.M. & Eernisse, D.J.	2010	published record (see citation)	Raith, M., Zacherl, D.C., Pilgrim, E.M. & Eernisse, D.J., 2015. Phylogeny and Species Diversity of Gulf of California Oysters (Ostreidae) Inferred from Mitochondrial DNA. American Malacological Bulletin, 33(2), pp.263-283.	Guerrero Negro		Confirmed ID through DNA	Yes		28.0357	-114.119	Mexico	Mexico	No	Ojo de Liebre/Guerrero Negro System	819.849							M-11	28.1013	2122.55	Laguna Manuela; Ojo de Liebre/Guerrero Negro System;	M-10 & M-12	370.42					M-11	27.8663	521.391	Laguna Manuela; Ojo de Liebre/Guerrero Negro System;
4	Rare (1-100 oysters)	Rare (1-100 oysters)	Rare (1-100 oysters)	Not Reported	Autonomous University of Baja California (Diaz, D.)	2019	personal observation					Yes	1			Mexico	Mexico	No	El Coyote	13.9855	O-14	26.7149	1989.35	El Coyote; Estero La Bocana;	O-13	702.592	M-12	26.7149	1988.48	El Coyote; Estero La Bocana;	M-11	217.589	O-14	26.7883	23.8309	El Coyote; Estero La Bocana;	M-12	26.7883	23.8746	El Coyote; Estero La Bocana;
5	Rare (1-100 oysters)	Rare (1-100 oysters)	Rare (1-100 oysters)	Cobble (2"-10")	Autonomous University of Baja California (Diaz, D.)	2019	personal observation					Yes	1			Mexico	Mexico	No	El Coyote	13.9855	O-14	26.7149	1989.35	El Coyote; Estero La Bocana;	O-13	702.592	M-12	26.7149	1988.48	El Coyote; Estero La Bocana;	M-11	217.589	O-14	26.7883	23.8309	El Coyote; Estero La Bocana;	M-12	26.7883	23.8746	El Coyote; Estero La Bocana;
6	Not known	Present but unknown abundance	Absent	riprap or boulder (>10”)	iNaturalist	2016	record from iNaturalist			riprap	iNaturalist observation number 4776851; Number of oysters in the photo: 1; Positional accuracy: 8m; Bryce Perog confirmed oyster ID; Substrate inferred from image and/or Google Maps from lat/long coordinates provided	Yes		33.2121	-117.406	California	Southern California	No	Oceanside Harbor	0.918161	O-13	33.6097	11811.3	Agua Hedionda; Alamitos Bay; Anaheim Bay; Ballona Creek; Batiquitos Lagoon; Bolsa Bay; Bolsa Chica Lowlands; Cabrillo Marina; Carpinteria Salt Marsh; Channel Islands Harbor; Dana Point Harbor; Del Mar Boat Basin; Devereux Lagoon; Goleta Slough; Long Beach Marina; Los Angeles Harbor; Los Angeles River; Los Penasquitos Lagoon; Malibu Lagoon; Marina del Rey - Ballona Creek; Marina del Rey; Mission B…	O-12 & O-14	490.193	M-10	33.5114	11914.1	Agua Hedionda; Alamitos Bay; Aliso Creek; Anaheim Bay; Ballona Creek; Batiquitos Lagoon; Bolsa Bay; Bolsa Chica Lowlands; Cabrillo Marina; Carpinteria Salt Marsh; Channel Islands Harbor; Dana Point Harbor; Del Mar Boat Basin; Devereux Lagoon; Goleta Slough; Long Beach Marina; Los Angeles Harbor; Los Angeles River; Los Penasquitos Lagoon; Malibu Lagoon; Marina del Rey - Ballona Creek; Marina del R…	M-09 & M-11	492.49	O-13	33.2433	135.27	Agua Hedionda; Alamitos Bay; Anaheim Bay; Ballona Creek; Batiquitos Lagoon; Bolsa Bay; Bolsa Chica Lowlands; Cabrillo Marina; Carpinteria Salt Marsh; Channel Islands Harbor; Dana Point Harbor; Del Mar Boat Basin; Devereux Lagoon; Goleta Slough; Long Beach Marina; Los Angeles Harbor; Los Angeles River; Los Penasquitos Lagoon; Malibu Lagoon; Marina del Rey - Ballona Creek; Marina del Rey; Mission B…	M-10	33.2434	135.57	Agua Hedionda; Alamitos Bay; Aliso Creek; Anaheim Bay; Ballona Creek; Batiquitos Lagoon; Bolsa Bay; Bolsa Chica Lowlands; Cabrillo Marina; Carpinteria Salt Marsh; Channel Islands Harbor; Dana Point Harbor; Del Mar Boat Basin; Devereux Lagoon; Goleta Slough; Long Beach Marina; Los Angeles Harbor; Los Angeles River; Los Penasquitos Lagoon; Malibu Lagoon; Marina del Rey - Ballona Creek; Marina del R…
7	Not known	Present but unknown abundance	Absent	Not Reported	iNaturalist	2017	record from iNaturalist				Number of oysters in the photo: 1; Positional accuracy; 4m; ID confirmed by Bryce Perog; iNaturalist observation number: 28192161	Yes		33.2168	-117.402	California	Southern California	No	Oceanside Harbor	0.918161	O-13	33.6097	11811.3	Agua Hedionda; Alamitos Bay; Anaheim Bay; Ballona Creek; Batiquitos Lagoon; Bolsa Bay; Bolsa Chica Lowlands; Cabrillo Marina; Carpinteria Salt Marsh; Channel Islands Harbor; Dana Point Harbor; Del Mar Boat Basin; Devereux Lagoon; Goleta Slough; Long Beach Marina; Los Angeles Harbor; Los Angeles River; Los Penasquitos Lagoon; Malibu Lagoon; Marina del Rey - Ballona Creek; Marina del Rey; Mission B…	O-12 & O-14	490.193	M-10	33.5114	11914.1	Agua Hedionda; Alamitos Bay; Aliso Creek; Anaheim Bay; Ballona Creek; Batiquitos Lagoon; Bolsa Bay; Bolsa Chica Lowlands; Cabrillo Marina; Carpinteria Salt Marsh; Channel Islands Harbor; Dana Point Harbor; Del Mar Boat Basin; Devereux Lagoon; Goleta Slough; Long Beach Marina; Los Angeles Harbor; Los Angeles River; Los Penasquitos Lagoon; Malibu Lagoon; Marina del Rey - Ballona Creek; Marina del R…	M-09 & M-11	492.49	O-13	33.2433	135.27	Agua Hedionda; Alamitos Bay; Anaheim Bay; Ballona Creek; Batiquitos Lagoon; Bolsa Bay; Bolsa Chica Lowlands; Cabrillo Marina; Carpinteria Salt Marsh; Channel Islands Harbor; Dana Point Harbor; Del Mar Boat Basin; Devereux Lagoon; Goleta Slough; Long Beach Marina; Los Angeles Harbor; Los Angeles River; Los Penasquitos Lagoon; Malibu Lagoon; Marina del Rey - Ballona Creek; Marina del Rey; Mission B…	M-10	33.2434	135.57	Agua Hedionda; Alamitos Bay; Aliso Creek; Anaheim Bay; Ballona Creek; Batiquitos Lagoon; Bolsa Bay; Bolsa Chica Lowlands; Cabrillo Marina; Carpinteria Salt Marsh; Channel Islands Harbor; Dana Point Harbor; Del Mar Boat Basin; Devereux Lagoon; Goleta Slough; Long Beach Marina; Los Angeles Harbor; Los Angeles River; Los Penasquitos Lagoon; Malibu Lagoon; Marina del Rey - Ballona Creek; Marina del R…
8	Not known	Common (>100 oysters)	Absent	riprap or boulder (>10”)	Perog, B.	2020	personal observation		Oceanside Harbor			Yes		33.209	-117.396	California	Southern California	No	Oceanside Harbor	0.918161	O-13	33.6097	11811.3	Agua Hedionda; Alamitos Bay; Anaheim Bay; Ballona Creek; Batiquitos Lagoon; Bolsa Bay; Bolsa Chica Lowlands; Cabrillo Marina; Carpinteria Salt Marsh; Channel Islands Harbor; Dana Point Harbor; Del Mar Boat Basin; Devereux Lagoon; Goleta Slough; Long Beach Marina; Los Angeles Harbor; Los Angeles River; Los Penasquitos Lagoon; Malibu Lagoon; Marina del Rey - Ballona Creek; Marina del Rey; Mission B…	O-12 & O-14	490.193	M-10	33.5114	11914.1	Agua Hedionda; Alamitos Bay; Aliso Creek; Anaheim Bay; Ballona Creek; Batiquitos Lagoon; Bolsa Bay; Bolsa Chica Lowlands; Cabrillo Marina; Carpinteria Salt Marsh; Channel Islands Harbor; Dana Point Harbor; Del Mar Boat Basin; Devereux Lagoon; Goleta Slough; Long Beach Marina; Los Angeles Harbor; Los Angeles River; Los Penasquitos Lagoon; Malibu Lagoon; Marina del Rey - Ballona Creek; Marina del R…	M-09 & M-11	492.49	O-13	33.2433	135.27	Agua Hedionda; Alamitos Bay; Anaheim Bay; Ballona Creek; Batiquitos Lagoon; Bolsa Bay; Bolsa Chica Lowlands; Cabrillo Marina; Carpinteria Salt Marsh; Channel Islands Harbor; Dana Point Harbor; Del Mar Boat Basin; Devereux Lagoon; Goleta Slough; Long Beach Marina; Los Angeles Harbor; Los Angeles River; Los Penasquitos Lagoon; Malibu Lagoon; Marina del Rey - Ballona Creek; Marina del Rey; Mission B…	M-10	33.2434	135.57	Agua Hedionda; Alamitos Bay; Aliso Creek; Anaheim Bay; Ballona Creek; Batiquitos Lagoon; Bolsa Bay; Bolsa Chica Lowlands; Cabrillo Marina; Carpinteria Salt Marsh; Channel Islands Harbor; Dana Point Harbor; Del Mar Boat Basin; Devereux Lagoon; Goleta Slough; Long Beach Marina; Los Angeles Harbor; Los Angeles River; Los Penasquitos Lagoon; Malibu Lagoon; Marina del Rey - Ballona Creek; Marina del R…
9	Not known	Rare (1-100 oysters)	Absent	riprap or boulder (>10”)	Perog, B.	2020	personal observation		Oceanside Harbor			Yes		33.2076	-117.396	California	Southern California	No	Oceanside Harbor	0.918161	O-13	33.6097	11811.3	Agua Hedionda; Alamitos Bay; Anaheim Bay; Ballona Creek; Batiquitos Lagoon; Bolsa Bay; Bolsa Chica Lowlands; Cabrillo Marina; Carpinteria Salt Marsh; Channel Islands Harbor; Dana Point Harbor; Del Mar Boat Basin; Devereux Lagoon; Goleta Slough; Long Beach Marina; Los Angeles Harbor; Los Angeles River; Los Penasquitos Lagoon; Malibu Lagoon; Marina del Rey - Ballona Creek; Marina del Rey; Mission B…	O-12 & O-14	490.193	M-10	33.5114	11914.1	Agua Hedionda; Alamitos Bay; Aliso Creek; Anaheim Bay; Ballona Creek; Batiquitos Lagoon; Bolsa Bay; Bolsa Chica Lowlands; Cabrillo Marina; Carpinteria Salt Marsh; Channel Islands Harbor; Dana Point Harbor; Del Mar Boat Basin; Devereux Lagoon; Goleta Slough; Long Beach Marina; Los Angeles Harbor; Los Angeles River; Los Penasquitos Lagoon; Malibu Lagoon; Marina del Rey - Ballona Creek; Marina del R…	M-09 & M-11	492.49	O-13	33.2433	135.27	Agua Hedionda; Alamitos Bay; Anaheim Bay; Ballona Creek; Batiquitos Lagoon; Bolsa Bay; Bolsa Chica Lowlands; Cabrillo Marina; Carpinteria Salt Marsh; Channel Islands Harbor; Dana Point Harbor; Del Mar Boat Basin; Devereux Lagoon; Goleta Slough; Long Beach Marina; Los Angeles Harbor; Los Angeles River; Los Penasquitos Lagoon; Malibu Lagoon; Marina del Rey - Ballona Creek; Marina del Rey; Mission B…	M-10	33.2434	135.57	Agua Hedionda; Alamitos Bay; Aliso Creek; Anaheim Bay; Ballona Creek; Batiquitos Lagoon; Bolsa Bay; Bolsa Chica Lowlands; Cabrillo Marina; Carpinteria Salt Marsh; Channel Islands Harbor; Dana Point Harbor; Del Mar Boat Basin; Devereux Lagoon; Goleta Slough; Long Beach Marina; Los Angeles Harbor; Los Angeles River; Los Penasquitos Lagoon; Malibu Lagoon; Marina del Rey - Ballona Creek; Marina del R…
10	Not known	Common (>100 oysters)	Absent	riprap or boulder (>10”)	Perog, B.	2020	personal observation		Oceanside Harbor			Yes		33.2095	-117.395	California	Southern California	No	Oceanside Harbor	0.918161	O-13	33.6097	11811.3	Agua Hedionda; Alamitos Bay; Anaheim Bay; Ballona Creek; Batiquitos Lagoon; Bolsa Bay; Bolsa Chica Lowlands; Cabrillo Marina; Carpinteria Salt Marsh; Channel Islands Harbor; Dana Point Harbor; Del Mar Boat Basin; Devereux Lagoon; Goleta Slough; Long Beach Marina; Los Angeles Harbor; Los Angeles River; Los Penasquitos Lagoon; Malibu Lagoon; Marina del Rey - Ballona Creek; Marina del Rey; Mission B…	O-12 & O-14	490.193	M-10	33.5114	11914.1	Agua Hedionda; Alamitos Bay; Aliso Creek; Anaheim Bay; Ballona Creek; Batiquitos Lagoon; Bolsa Bay; Bolsa Chica Lowlands; Cabrillo Marina; Carpinteria Salt Marsh; Channel Islands Harbor; Dana Point Harbor; Del Mar Boat Basin; Devereux Lagoon; Goleta Slough; Long Beach Marina; Los Angeles Harbor; Los Angeles River; Los Penasquitos Lagoon; Malibu Lagoon; Marina del Rey - Ballona Creek; Marina del R…	M-09 & M-11	492.49	O-13	33.2433	135.27	Agua Hedionda; Alamitos Bay; Anaheim Bay; Ballona Creek; Batiquitos Lagoon; Bolsa Bay; Bolsa Chica Lowlands; Cabrillo Marina; Carpinteria Salt Marsh; Channel Islands Harbor; Dana Point Harbor; Del Mar Boat Basin; Devereux Lagoon; Goleta Slough; Long Beach Marina; Los Angeles Harbor; Los Angeles River; Los Penasquitos Lagoon; Malibu Lagoon; Marina del Rey - Ballona Creek; Marina del Rey; Mission B…	M-10	33.2434	135.57	Agua Hedionda; Alamitos Bay; Aliso Creek; Anaheim Bay; Ballona Creek; Batiquitos Lagoon; Bolsa Bay; Bolsa Chica Lowlands; Cabrillo Marina; Carpinteria Salt Marsh; Channel Islands Harbor; Dana Point Harbor; Del Mar Boat Basin; Devereux Lagoon; Goleta Slough; Long Beach Marina; Los Angeles Harbor; Los Angeles River; Los Penasquitos Lagoon; Malibu Lagoon; Marina del Rey - Ballona Creek; Marina del R…
11	Not known	Present but unknown abundance	Absent	Not Reported	Crooks, J.A., Crooks, K.R. & Crooks, A.J.	2005	published record (see citation)	Crooks, J.A., Crooks, K.R. & Crooks, A.J., 2015. Observations of the Non-Native Pacific oyster (Crassostrea gigas) in San Diego County, California. California Fish Game, 101, pp.101-107.	Oceanside Harbor		No exact location given	Yes		33.2078	-117.395	California	Southern California	No	Oceanside Harbor	0.918161	O-13	33.6097	11811.3	Agua Hedionda; Alamitos Bay; Anaheim Bay; Ballona Creek; Batiquitos Lagoon; Bolsa Bay; Bolsa Chica Lowlands; Cabrillo Marina; Carpinteria Salt Marsh; Channel Islands Harbor; Dana Point Harbor; Del Mar Boat Basin; Devereux Lagoon; Goleta Slough; Long Beach Marina; Los Angeles Harbor; Los Angeles River; Los Penasquitos Lagoon; Malibu Lagoon; Marina del Rey - Ballona Creek; Marina del Rey; Mission B…	O-12 & O-14	490.193	M-10	33.5114	11914.1	Agua Hedionda; Alamitos Bay; Aliso Creek; Anaheim Bay; Ballona Creek; Batiquitos Lagoon; Bolsa Bay; Bolsa Chica Lowlands; Cabrillo Marina; Carpinteria Salt Marsh; Channel Islands Harbor; Dana Point Harbor; Del Mar Boat Basin; Devereux Lagoon; Goleta Slough; Long Beach Marina; Los Angeles Harbor; Los Angeles River; Los Penasquitos Lagoon; Malibu Lagoon; Marina del Rey - Ballona Creek; Marina del R…	M-09 & M-11	492.49	O-13	33.2433	135.27	Agua Hedionda; Alamitos Bay; Anaheim Bay; Ballona Creek; Batiquitos Lagoon; Bolsa Bay; Bolsa Chica Lowlands; Cabrillo Marina; Carpinteria Salt Marsh; Channel Islands Harbor; Dana Point Harbor; Del Mar Boat Basin; Devereux Lagoon; Goleta Slough; Long Beach Marina; Los Angeles Harbor; Los Angeles River; Los Penasquitos Lagoon; Malibu Lagoon; Marina del Rey - Ballona Creek; Marina del Rey; Mission B…	M-10	33.2434	135.57	Agua Hedionda; Alamitos Bay; Aliso Creek; Anaheim Bay; Ballona Creek; Batiquitos Lagoon; Bolsa Bay; Bolsa Chica Lowlands; Cabrillo Marina; Carpinteria Salt Marsh; Channel Islands Harbor; Dana Point Harbor; Del Mar Boat Basin; Devereux Lagoon; Goleta Slough; Long Beach Marina; Los Angeles Harbor; Los Angeles River; Los Penasquitos Lagoon; Malibu Lagoon; Marina del Rey - Ballona Creek; Marina del R…
12	Not known	Present but unknown abundance	Absent	riprap or boulder (>10”)	iNaturalist	2018	record from iNaturalist			riprap	Number of oysters in the photo: 5; Positional accuracy; 2m; ID confirmed by Bryce Perog; iNaturalist record was research-grade; iNaturalist observation number: 13956448; Notes added by iNaturalist observer: or Giant Pacific Oyster? Substrate inferred from image and/or Google Maps from lat/long coordinates provided	Yes		33.2087	-117.395	California	Southern California	No	Oceanside Harbor	0.918161	O-13	33.6097	11811.3	Agua Hedionda; Alamitos Bay; Anaheim Bay; Ballona Creek; Batiquitos Lagoon; Bolsa Bay; Bolsa Chica Lowlands; Cabrillo Marina; Carpinteria Salt Marsh; Channel Islands Harbor; Dana Point Harbor; Del Mar Boat Basin; Devereux Lagoon; Goleta Slough; Long Beach Marina; Los Angeles Harbor; Los Angeles River; Los Penasquitos Lagoon; Malibu Lagoon; Marina del Rey - Ballona Creek; Marina del Rey; Mission B…	O-12 & O-14	490.193	M-10	33.5114	11914.1	Agua Hedionda; Alamitos Bay; Aliso Creek; Anaheim Bay; Ballona Creek; Batiquitos Lagoon; Bolsa Bay; Bolsa Chica Lowlands; Cabrillo Marina; Carpinteria Salt Marsh; Channel Islands Harbor; Dana Point Harbor; Del Mar Boat Basin; Devereux Lagoon; Goleta Slough; Long Beach Marina; Los Angeles Harbor; Los Angeles River; Los Penasquitos Lagoon; Malibu Lagoon; Marina del Rey - Ballona Creek; Marina del R…	M-09 & M-11	492.49	O-13	33.2433	135.27	Agua Hedionda; Alamitos Bay; Anaheim Bay; Ballona Creek; Batiquitos Lagoon; Bolsa Bay; Bolsa Chica Lowlands; Cabrillo Marina; Carpinteria Salt Marsh; Channel Islands Harbor; Dana Point Harbor; Del Mar Boat Basin; Devereux Lagoon; Goleta Slough; Long Beach Marina; Los Angeles Harbor; Los Angeles River; Los Penasquitos Lagoon; Malibu Lagoon; Marina del Rey - Ballona Creek; Marina del Rey; Mission B…	M-10	33.2434	135.57	Agua Hedionda; Alamitos Bay; Aliso Creek; Anaheim Bay; Ballona Creek; Batiquitos Lagoon; Bolsa Bay; Bolsa Chica Lowlands; Cabrillo Marina; Carpinteria Salt Marsh; Channel Islands Harbor; Dana Point Harbor; Del Mar Boat Basin; Devereux Lagoon; Goleta Slough; Long Beach Marina; Los Angeles Harbor; Los Angeles River; Los Penasquitos Lagoon; Malibu Lagoon; Marina del Rey - Ballona Creek; Marina del R…
13	Not known	Common (>100 oysters)	Absent	riprap or boulder (>10”)	Perog, B.	2020	personal observation		Oceanside Harbor			Yes		33.2123	-117.394	California	Southern California	No	Oceanside Harbor	0.918161	O-13	33.6097	11811.3	Agua Hedionda; Alamitos Bay; Anaheim Bay; Ballona Creek; Batiquitos Lagoon; Bolsa Bay; Bolsa Chica Lowlands; Cabrillo Marina; Carpinteria Salt Marsh; Channel Islands Harbor; Dana Point Harbor; Del Mar Boat Basin; Devereux Lagoon; Goleta Slough; Long Beach Marina; Los Angeles Harbor; Los Angeles River; Los Penasquitos Lagoon; Malibu Lagoon; Marina del Rey - Ballona Creek; Marina del Rey; Mission B…	O-12 & O-14	490.193	M-10	33.5114	11914.1	Agua Hedionda; Alamitos Bay; Aliso Creek; Anaheim Bay; Ballona Creek; Batiquitos Lagoon; Bolsa Bay; Bolsa Chica Lowlands; Cabrillo Marina; Carpinteria Salt Marsh; Channel Islands Harbor; Dana Point Harbor; Del Mar Boat Basin; Devereux Lagoon; Goleta Slough; Long Beach Marina; Los Angeles Harbor; Los Angeles River; Los Penasquitos Lagoon; Malibu Lagoon; Marina del Rey - Ballona Creek; Marina del R…	M-09 & M-11	492.49	O-13	33.2433	135.27	Agua Hedionda; Alamitos Bay; Anaheim Bay; Ballona Creek; Batiquitos Lagoon; Bolsa Bay; Bolsa Chica Lowlands; Cabrillo Marina; Carpinteria Salt Marsh; Channel Islands Harbor; Dana Point Harbor; Del Mar Boat Basin; Devereux Lagoon; Goleta Slough; Long Beach Marina; Los Angeles Harbor; Los Angeles River; Los Penasquitos Lagoon; Malibu Lagoon; Marina del Rey - Ballona Creek; Marina del Rey; Mission B…	M-10	33.2434	135.57	Agua Hedionda; Alamitos Bay; Aliso Creek; Anaheim Bay; Ballona Creek; Batiquitos Lagoon; Bolsa Bay; Bolsa Chica Lowlands; Cabrillo Marina; Carpinteria Salt Marsh; Channel Islands Harbor; Dana Point Harbor; Del Mar Boat Basin; Devereux Lagoon; Goleta Slough; Long Beach Marina; Los Angeles Harbor; Los Angeles River; Los Penasquitos Lagoon; Malibu Lagoon; Marina del Rey - Ballona Creek; Marina del R…
14	Not known	Common (>100 oysters)	Absent	riprap or boulder (>10”)	Perog, B.	2020	personal observation		Oceanside Harbor			Yes		33.2041	-117.391	California	Southern California	No	Oceanside Harbor	0.918161	O-13	33.6097	11811.3	Agua Hedionda; Alamitos Bay; Anaheim Bay; Ballona Creek; Batiquitos Lagoon; Bolsa Bay; Bolsa Chica Lowlands; Cabrillo Marina; Carpinteria Salt Marsh; Channel Islands Harbor; Dana Point Harbor; Del Mar Boat Basin; Devereux Lagoon; Goleta Slough; Long Beach Marina; Los Angeles Harbor; Los Angeles River; Los Penasquitos Lagoon; Malibu Lagoon; Marina del Rey - Ballona Creek; Marina del Rey; Mission B…	O-12 & O-14	490.193	M-10	33.5114	11914.1	Agua Hedionda; Alamitos Bay; Aliso Creek; Anaheim Bay; Ballona Creek; Batiquitos Lagoon; Bolsa Bay; Bolsa Chica Lowlands; Cabrillo Marina; Carpinteria Salt Marsh; Channel Islands Harbor; Dana Point Harbor; Del Mar Boat Basin; Devereux Lagoon; Goleta Slough; Long Beach Marina; Los Angeles Harbor; Los Angeles River; Los Penasquitos Lagoon; Malibu Lagoon; Marina del Rey - Ballona Creek; Marina del R…	M-09 & M-11	492.49	O-13	33.2433	135.27	Agua Hedionda; Alamitos Bay; Anaheim Bay; Ballona Creek; Batiquitos Lagoon; Bolsa Bay; Bolsa Chica Lowlands; Cabrillo Marina; Carpinteria Salt Marsh; Channel Islands Harbor; Dana Point Harbor; Del Mar Boat Basin; Devereux Lagoon; Goleta Slough; Long Beach Marina; Los Angeles Harbor; Los Angeles River; Los Penasquitos Lagoon; Malibu Lagoon; Marina del Rey - Ballona Creek; Marina del Rey; Mission B…	M-10	33.2434	135.57	Agua Hedionda; Alamitos Bay; Aliso Creek; Anaheim Bay; Ballona Creek; Batiquitos Lagoon; Bolsa Bay; Bolsa Chica Lowlands; Cabrillo Marina; Carpinteria Salt Marsh; Channel Islands Harbor; Dana Point Harbor; Del Mar Boat Basin; Devereux Lagoon; Goleta Slough; Long Beach Marina; Los Angeles Harbor; Los Angeles River; Los Penasquitos Lagoon; Malibu Lagoon; Marina del Rey - Ballona Creek; Marina del R…
15	Not known	Present but unknown abundance	Absent	Not Reported	iNaturalist	2017	record from iNaturalist				Number of oysters in the photo: 1; Positional accuracy; 8m; ID confirmed by Bryce Perog; iNaturalist record was research-grade; iNaturalist observation number: 44797604; Substrate inferred from image and/or Google Maps from lat/long coordinates provided	Yes		33.1442	-117.339	California	Southern California	No	Agua Hedionda	1.52411	O-13	33.6097	11811.3	Agua Hedionda; Alamitos Bay; Anaheim Bay; Ballona Creek; Batiquitos Lagoon; Bolsa Bay; Bolsa Chica Lowlands; Cabrillo Marina; Carpinteria Salt Marsh; Channel Islands Harbor; Dana Point Harbor; Del Mar Boat Basin; Devereux Lagoon; Goleta Slough; Long Beach Marina; Los Angeles Harbor; Los Angeles River; Los Penasquitos Lagoon; Malibu Lagoon; Marina del Rey - Ballona Creek; Marina del Rey; Mission B…	O-12 & O-14	490.193	M-10	33.5114	11914.1	Agua Hedionda; Alamitos Bay; Aliso Creek; Anaheim Bay; Ballona Creek; Batiquitos Lagoon; Bolsa Bay; Bolsa Chica Lowlands; Cabrillo Marina; Carpinteria Salt Marsh; Channel Islands Harbor; Dana Point Harbor; Del Mar Boat Basin; Devereux Lagoon; Goleta Slough; Long Beach Marina; Los Angeles Harbor; Los Angeles River; Los Penasquitos Lagoon; Malibu Lagoon; Marina del Rey - Ballona Creek; Marina del R…	M-09 & M-11	492.49	O-13	33.2433	135.27	Agua Hedionda; Alamitos Bay; Anaheim Bay; Ballona Creek; Batiquitos Lagoon; Bolsa Bay; Bolsa Chica Lowlands; Cabrillo Marina; Carpinteria Salt Marsh; Channel Islands Harbor; Dana Point Harbor; Del Mar Boat Basin; Devereux Lagoon; Goleta Slough; Long Beach Marina; Los Angeles Harbor; Los Angeles River; Los Penasquitos Lagoon; Malibu Lagoon; Marina del Rey - Ballona Creek; Marina del Rey; Mission B…	M-10	33.2434	135.57	Agua Hedionda; Alamitos Bay; Aliso Creek; Anaheim Bay; Ballona Creek; Batiquitos Lagoon; Bolsa Bay; Bolsa Chica Lowlands; Cabrillo Marina; Carpinteria Salt Marsh; Channel Islands Harbor; Dana Point Harbor; Del Mar Boat Basin; Devereux Lagoon; Goleta Slough; Long Beach Marina; Los Angeles Harbor; Los Angeles River; Los Penasquitos Lagoon; Malibu Lagoon; Marina del Rey - Ballona Creek; Marina del R…
16	Common (>100 oysters)	Not known	Absent	Not Reported	Carson, H.	2007	published record (see citation)	Carson, H.S., 2010. Population Connectivity of the Olympia Oyster in Southern California. Limnology and Oceanography, 55(1), pp.134-148.	Agua Hedionda		No exact location given; Did a survey in 2006 and 2007 and determined these sites had the highest abundances of adult O. lurida.	Yes		33.1431	-117.329	California	Southern California	No	Agua Hedionda	1.52411	O-13	33.6097	11811.3	Agua Hedionda; Alamitos Bay; Anaheim Bay; Ballona Creek; Batiquitos Lagoon; Bolsa Bay; Bolsa Chica Lowlands; Cabrillo Marina; Carpinteria Salt Marsh; Channel Islands Harbor; Dana Point Harbor; Del Mar Boat Basin; Devereux Lagoon; Goleta Slough; Long Beach Marina; Los Angeles Harbor; Los Angeles River; Los Penasquitos Lagoon; Malibu Lagoon; Marina del Rey - Ballona Creek; Marina del Rey; Mission B…	O-12 & O-14	490.193	M-10	33.5114	11914.1	Agua Hedionda; Alamitos Bay; Aliso Creek; Anaheim Bay; Ballona Creek; Batiquitos Lagoon; Bolsa Bay; Bolsa Chica Lowlands; Cabrillo Marina; Carpinteria Salt Marsh; Channel Islands Harbor; Dana Point Harbor; Del Mar Boat Basin; Devereux Lagoon; Goleta Slough; Long Beach Marina; Los Angeles Harbor; Los Angeles River; Los Penasquitos Lagoon; Malibu Lagoon; Marina del Rey - Ballona Creek; Marina del R…	M-09 & M-11	492.49	O-13	33.2433	135.27	Agua Hedionda; Alamitos Bay; Anaheim Bay; Ballona Creek; Batiquitos Lagoon; Bolsa Bay; Bolsa Chica Lowlands; Cabrillo Marina; Carpinteria Salt Marsh; Channel Islands Harbor; Dana Point Harbor; Del Mar Boat Basin; Devereux Lagoon; Goleta Slough; Long Beach Marina; Los Angeles Harbor; Los Angeles River; Los Penasquitos Lagoon; Malibu Lagoon; Marina del Rey - Ballona Creek; Marina del Rey; Mission B…	M-10	33.2434	135.57	Agua Hedionda; Alamitos Bay; Aliso Creek; Anaheim Bay; Ballona Creek; Batiquitos Lagoon; Bolsa Bay; Bolsa Chica Lowlands; Cabrillo Marina; Carpinteria Salt Marsh; Channel Islands Harbor; Dana Point Harbor; Del Mar Boat Basin; Devereux Lagoon; Goleta Slough; Long Beach Marina; Los Angeles Harbor; Los Angeles River; Los Penasquitos Lagoon; Malibu Lagoon; Marina del Rey - Ballona Creek; Marina del R…
17	Rare (1-100 oysters)	Not known	Absent	Not Reported	Seal, E.M. & Zacherl, D.C.	2009	published record (see citation)	Seale, E.M. & Zacherl, D.C., 2009. Seasonal Settlement of Olympia Oyster Larvae, Ostrea lurida Carpenter 1864 and its Relationship to Seawater Temperature in Two Southern California Estuaries. Journal of Shellfish Research, 28(1), pp.113-120.	AQ2			Yes		33.1448	-117.329	California	Southern California	No	Agua Hedionda	1.52411	O-13	33.6097	11811.3	Agua Hedionda; Alamitos Bay; Anaheim Bay; Ballona Creek; Batiquitos Lagoon; Bolsa Bay; Bolsa Chica Lowlands; Cabrillo Marina; Carpinteria Salt Marsh; Channel Islands Harbor; Dana Point Harbor; Del Mar Boat Basin; Devereux Lagoon; Goleta Slough; Long Beach Marina; Los Angeles Harbor; Los Angeles River; Los Penasquitos Lagoon; Malibu Lagoon; Marina del Rey - Ballona Creek; Marina del Rey; Mission B…	O-12 & O-14	490.193	M-10	33.5114	11914.1	Agua Hedionda; Alamitos Bay; Aliso Creek; Anaheim Bay; Ballona Creek; Batiquitos Lagoon; Bolsa Bay; Bolsa Chica Lowlands; Cabrillo Marina; Carpinteria Salt Marsh; Channel Islands Harbor; Dana Point Harbor; Del Mar Boat Basin; Devereux Lagoon; Goleta Slough; Long Beach Marina; Los Angeles Harbor; Los Angeles River; Los Penasquitos Lagoon; Malibu Lagoon; Marina del Rey - Ballona Creek; Marina del R…	M-09 & M-11	492.49	O-13	33.2433	135.27	Agua Hedionda; Alamitos Bay; Anaheim Bay; Ballona Creek; Batiquitos Lagoon; Bolsa Bay; Bolsa Chica Lowlands; Cabrillo Marina; Carpinteria Salt Marsh; Channel Islands Harbor; Dana Point Harbor; Del Mar Boat Basin; Devereux Lagoon; Goleta Slough; Long Beach Marina; Los Angeles Harbor; Los Angeles River; Los Penasquitos Lagoon; Malibu Lagoon; Marina del Rey - Ballona Creek; Marina del Rey; Mission B…	M-10	33.2434	135.57	Agua Hedionda; Alamitos Bay; Aliso Creek; Anaheim Bay; Ballona Creek; Batiquitos Lagoon; Bolsa Bay; Bolsa Chica Lowlands; Cabrillo Marina; Carpinteria Salt Marsh; Channel Islands Harbor; Dana Point Harbor; Del Mar Boat Basin; Devereux Lagoon; Goleta Slough; Long Beach Marina; Los Angeles Harbor; Los Angeles River; Los Penasquitos Lagoon; Malibu Lagoon; Marina del Rey - Ballona Creek; Marina del R…
18	Rare (1-100 oysters)	Not known	Absent	Cobble (2"-10")	Bradshaw, J., et al.	1976	published record (see citation)	Bradshaw, J., Browning, B., Smith, K. & Speth, J., 1976. The Natural Resources of Agua Hedionda Lagoon. U.S. Fish and Wildlife Service.	Agua Hedionda Lagoon		No exact location given. Rare on"Rocky Shore" so assumed this was cobble	Yes		33.1419	-117.324	California	Southern California	No	Agua Hedionda	1.52411	O-13	33.6097	11811.3	Agua Hedionda; Alamitos Bay; Anaheim Bay; Ballona Creek; Batiquitos Lagoon; Bolsa Bay; Bolsa Chica Lowlands; Cabrillo Marina; Carpinteria Salt Marsh; Channel Islands Harbor; Dana Point Harbor; Del Mar Boat Basin; Devereux Lagoon; Goleta Slough; Long Beach Marina; Los Angeles Harbor; Los Angeles River; Los Penasquitos Lagoon; Malibu Lagoon; Marina del Rey - Ballona Creek; Marina del Rey; Mission B…	O-12 & O-14	490.193	M-10	33.5114	11914.1	Agua Hedionda; Alamitos Bay; Aliso Creek; Anaheim Bay; Ballona Creek; Batiquitos Lagoon; Bolsa Bay; Bolsa Chica Lowlands; Cabrillo Marina; Carpinteria Salt Marsh; Channel Islands Harbor; Dana Point Harbor; Del Mar Boat Basin; Devereux Lagoon; Goleta Slough; Long Beach Marina; Los Angeles Harbor; Los Angeles River; Los Penasquitos Lagoon; Malibu Lagoon; Marina del Rey - Ballona Creek; Marina del R…	M-09 & M-11	492.49	O-13	33.2433	135.27	Agua Hedionda; Alamitos Bay; Anaheim Bay; Ballona Creek; Batiquitos Lagoon; Bolsa Bay; Bolsa Chica Lowlands; Cabrillo Marina; Carpinteria Salt Marsh; Channel Islands Harbor; Dana Point Harbor; Del Mar Boat Basin; Devereux Lagoon; Goleta Slough; Long Beach Marina; Los Angeles Harbor; Los Angeles River; Los Penasquitos Lagoon; Malibu Lagoon; Marina del Rey - Ballona Creek; Marina del Rey; Mission B…	M-10	33.2434	135.57	Agua Hedionda; Alamitos Bay; Aliso Creek; Anaheim Bay; Ballona Creek; Batiquitos Lagoon; Bolsa Bay; Bolsa Chica Lowlands; Cabrillo Marina; Carpinteria Salt Marsh; Channel Islands Harbor; Dana Point Harbor; Del Mar Boat Basin; Devereux Lagoon; Goleta Slough; Long Beach Marina; Los Angeles Harbor; Los Angeles River; Los Penasquitos Lagoon; Malibu Lagoon; Marina del Rey - Ballona Creek; Marina del R…
19	Common (>100 oysters)	Present but unknown abundance	Absent	Not Reported	Polson, M.P. & Zacherl, D.C.	2005	published record (see citation)	Polson, M.P. & Zacherl, D.C., 2009. Geographic Distribution and Intertidal Population Status for the Olympia Oyster, Ostrea lurida Carpenter 1864, from Alaska to Baja. Journal of Shellfish Research, 28(1), pp.69-77.	Aqua Hedionda Lagoon		Slightly shifted point more landward. Crooks et al. 2015 also reported C. gigas as present in Aqua Hedionda Lagoon (no specific year of sighting)	Yes		33.143	-117.323	California	Southern California	No	Agua Hedionda	1.52411	O-13	33.6097	11811.3	Agua Hedionda; Alamitos Bay; Anaheim Bay; Ballona Creek; Batiquitos Lagoon; Bolsa Bay; Bolsa Chica Lowlands; Cabrillo Marina; Carpinteria Salt Marsh; Channel Islands Harbor; Dana Point Harbor; Del Mar Boat Basin; Devereux Lagoon; Goleta Slough; Long Beach Marina; Los Angeles Harbor; Los Angeles River; Los Penasquitos Lagoon; Malibu Lagoon; Marina del Rey - Ballona Creek; Marina del Rey; Mission B…	O-12 & O-14	490.193	M-10	33.5114	11914.1	Agua Hedionda; Alamitos Bay; Aliso Creek; Anaheim Bay; Ballona Creek; Batiquitos Lagoon; Bolsa Bay; Bolsa Chica Lowlands; Cabrillo Marina; Carpinteria Salt Marsh; Channel Islands Harbor; Dana Point Harbor; Del Mar Boat Basin; Devereux Lagoon; Goleta Slough; Long Beach Marina; Los Angeles Harbor; Los Angeles River; Los Penasquitos Lagoon; Malibu Lagoon; Marina del Rey - Ballona Creek; Marina del R…	M-09 & M-11	492.49	O-13	33.2433	135.27	Agua Hedionda; Alamitos Bay; Anaheim Bay; Ballona Creek; Batiquitos Lagoon; Bolsa Bay; Bolsa Chica Lowlands; Cabrillo Marina; Carpinteria Salt Marsh; Channel Islands Harbor; Dana Point Harbor; Del Mar Boat Basin; Devereux Lagoon; Goleta Slough; Long Beach Marina; Los Angeles Harbor; Los Angeles River; Los Penasquitos Lagoon; Malibu Lagoon; Marina del Rey - Ballona Creek; Marina del Rey; Mission B…	M-10	33.2434	135.57	Agua Hedionda; Alamitos Bay; Aliso Creek; Anaheim Bay; Ballona Creek; Batiquitos Lagoon; Bolsa Bay; Bolsa Chica Lowlands; Cabrillo Marina; Carpinteria Salt Marsh; Channel Islands Harbor; Dana Point Harbor; Del Mar Boat Basin; Devereux Lagoon; Goleta Slough; Long Beach Marina; Los Angeles Harbor; Los Angeles River; Los Penasquitos Lagoon; Malibu Lagoon; Marina del Rey - Ballona Creek; Marina del R…
20	Common (>100 oysters)	Not known	Absent	Not Reported	Seal, E.M. & Zacherl, D.C.	2009	published record (see citation)	Seale, E.M. & Zacherl, D.C., 2009. Seasonal Settlement of Olympia Oyster Larvae, Ostrea lurida Carpenter 1864 and its Relationship to Seawater Temperature in Two Southern California Estuaries. Journal of Shellfish Research, 28(1), pp.113-120.	AQ1			Yes		33.1431	-117.323	California	Southern California	No	Agua Hedionda	1.52411	O-13	33.6097	11811.3	Agua Hedionda; Alamitos Bay; Anaheim Bay; Ballona Creek; Batiquitos Lagoon; Bolsa Bay; Bolsa Chica Lowlands; Cabrillo Marina; Carpinteria Salt Marsh; Channel Islands Harbor; Dana Point Harbor; Del Mar Boat Basin; Devereux Lagoon; Goleta Slough; Long Beach Marina; Los Angeles Harbor; Los Angeles River; Los Penasquitos Lagoon; Malibu Lagoon; Marina del Rey - Ballona Creek; Marina del Rey; Mission B…	O-12 & O-14	490.193	M-10	33.5114	11914.1	Agua Hedionda; Alamitos Bay; Aliso Creek; Anaheim Bay; Ballona Creek; Batiquitos Lagoon; Bolsa Bay; Bolsa Chica Lowlands; Cabrillo Marina; Carpinteria Salt Marsh; Channel Islands Harbor; Dana Point Harbor; Del Mar Boat Basin; Devereux Lagoon; Goleta Slough; Long Beach Marina; Los Angeles Harbor; Los Angeles River; Los Penasquitos Lagoon; Malibu Lagoon; Marina del Rey - Ballona Creek; Marina del R…	M-09 & M-11	492.49	O-13	33.2433	135.27	Agua Hedionda; Alamitos Bay; Anaheim Bay; Ballona Creek; Batiquitos Lagoon; Bolsa Bay; Bolsa Chica Lowlands; Cabrillo Marina; Carpinteria Salt Marsh; Channel Islands Harbor; Dana Point Harbor; Del Mar Boat Basin; Devereux Lagoon; Goleta Slough; Long Beach Marina; Los Angeles Harbor; Los Angeles River; Los Penasquitos Lagoon; Malibu Lagoon; Marina del Rey - Ballona Creek; Marina del Rey; Mission B…	M-10	33.2434	135.57	Agua Hedionda; Alamitos Bay; Aliso Creek; Anaheim Bay; Ballona Creek; Batiquitos Lagoon; Bolsa Bay; Bolsa Chica Lowlands; Cabrillo Marina; Carpinteria Salt Marsh; Channel Islands Harbor; Dana Point Harbor; Del Mar Boat Basin; Devereux Lagoon; Goleta Slough; Long Beach Marina; Los Angeles Harbor; Los Angeles River; Los Penasquitos Lagoon; Malibu Lagoon; Marina del Rey - Ballona Creek; Marina del R…
21	Absent	Absent	Absent	Not Reported	Bren Southern California Oyster Group	2016	published record (see citation)	Grant, C., Group, B., Ho, D., Read, E. & Winslow, E., 2017. Planning and Incentivizing Native Olympia Oyster Restoration in Southern California. M.S. Thesis. Santa Barbara, California: University of California, Santa Barbara.	Batiquitos Lagoon			Yes		33.0875	-117.312	California	Southern California	No	Batiquitos Lagoon	2.16773	O-13	33.6097	11811.3	Agua Hedionda; Alamitos Bay; Anaheim Bay; Ballona Creek; Batiquitos Lagoon; Bolsa Bay; Bolsa Chica Lowlands; Cabrillo Marina; Carpinteria Salt Marsh; Channel Islands Harbor; Dana Point Harbor; Del Mar Boat Basin; Devereux Lagoon; Goleta Slough; Long Beach Marina; Los Angeles Harbor; Los Angeles River; Los Penasquitos Lagoon; Malibu Lagoon; Marina del Rey - Ballona Creek; Marina del Rey; Mission B…	O-12 & O-14	490.193	M-10	33.5114	11914.1	Agua Hedionda; Alamitos Bay; Aliso Creek; Anaheim Bay; Ballona Creek; Batiquitos Lagoon; Bolsa Bay; Bolsa Chica Lowlands; Cabrillo Marina; Carpinteria Salt Marsh; Channel Islands Harbor; Dana Point Harbor; Del Mar Boat Basin; Devereux Lagoon; Goleta Slough; Long Beach Marina; Los Angeles Harbor; Los Angeles River; Los Penasquitos Lagoon; Malibu Lagoon; Marina del Rey - Ballona Creek; Marina del R…	M-09 & M-11	492.49	O-13	33.2433	135.27	Agua Hedionda; Alamitos Bay; Anaheim Bay; Ballona Creek; Batiquitos Lagoon; Bolsa Bay; Bolsa Chica Lowlands; Cabrillo Marina; Carpinteria Salt Marsh; Channel Islands Harbor; Dana Point Harbor; Del Mar Boat Basin; Devereux Lagoon; Goleta Slough; Long Beach Marina; Los Angeles Harbor; Los Angeles River; Los Penasquitos Lagoon; Malibu Lagoon; Marina del Rey - Ballona Creek; Marina del Rey; Mission B…	M-10	33.2434	135.57	Agua Hedionda; Alamitos Bay; Aliso Creek; Anaheim Bay; Ballona Creek; Batiquitos Lagoon; Bolsa Bay; Bolsa Chica Lowlands; Cabrillo Marina; Carpinteria Salt Marsh; Channel Islands Harbor; Dana Point Harbor; Del Mar Boat Basin; Devereux Lagoon; Goleta Slough; Long Beach Marina; Los Angeles Harbor; Los Angeles River; Los Penasquitos Lagoon; Malibu Lagoon; Marina del Rey - Ballona Creek; Marina del R…
22	Absent	Present but unknown abundance	Absent	Seawall or dock/pilings	Bren Southern California Oyster Group	2016	published record (see citation)	Grant, C., Group, B., Ho, D., Read, E. & Winslow, E., 2017. Planning and Incentivizing Native Olympia Oyster Restoration in Southern California. M.S. Thesis. Santa Barbara, California: University of California, Santa Barbara.	Batiquitos Lagoon	pillar		Yes		33.0875	-117.312	California	Southern California	No	Batiquitos Lagoon	2.16773	O-13	33.6097	11811.3	Agua Hedionda; Alamitos Bay; Anaheim Bay; Ballona Creek; Batiquitos Lagoon; Bolsa Bay; Bolsa Chica Lowlands; Cabrillo Marina; Carpinteria Salt Marsh; Channel Islands Harbor; Dana Point Harbor; Del Mar Boat Basin; Devereux Lagoon; Goleta Slough; Long Beach Marina; Los Angeles Harbor; Los Angeles River; Los Penasquitos Lagoon; Malibu Lagoon; Marina del Rey - Ballona Creek; Marina del Rey; Mission B…	O-12 & O-14	490.193	M-10	33.5114	11914.1	Agua Hedionda; Alamitos Bay; Aliso Creek; Anaheim Bay; Ballona Creek; Batiquitos Lagoon; Bolsa Bay; Bolsa Chica Lowlands; Cabrillo Marina; Carpinteria Salt Marsh; Channel Islands Harbor; Dana Point Harbor; Del Mar Boat Basin; Devereux Lagoon; Goleta Slough; Long Beach Marina; Los Angeles Harbor; Los Angeles River; Los Penasquitos Lagoon; Malibu Lagoon; Marina del Rey - Ballona Creek; Marina del R…	M-09 & M-11	492.49	O-13	33.2433	135.27	Agua Hedionda; Alamitos Bay; Anaheim Bay; Ballona Creek; Batiquitos Lagoon; Bolsa Bay; Bolsa Chica Lowlands; Cabrillo Marina; Carpinteria Salt Marsh; Channel Islands Harbor; Dana Point Harbor; Del Mar Boat Basin; Devereux Lagoon; Goleta Slough; Long Beach Marina; Los Angeles Harbor; Los Angeles River; Los Penasquitos Lagoon; Malibu Lagoon; Marina del Rey - Ballona Creek; Marina del Rey; Mission B…	M-10	33.2434	135.57	Agua Hedionda; Alamitos Bay; Aliso Creek; Anaheim Bay; Ballona Creek; Batiquitos Lagoon; Bolsa Bay; Bolsa Chica Lowlands; Cabrillo Marina; Carpinteria Salt Marsh; Channel Islands Harbor; Dana Point Harbor; Del Mar Boat Basin; Devereux Lagoon; Goleta Slough; Long Beach Marina; Los Angeles Harbor; Los Angeles River; Los Penasquitos Lagoon; Malibu Lagoon; Marina del Rey - Ballona Creek; Marina del R…
23	Common (>100 oysters)	Rare (1-100 oysters)	Absent	riprap or boulder (>10”)	Polson, M.P.	2005	published record (see citation)	Polson unpub.	Batiquitos Lagoon Site A	riprap	Polson notes in her raw field notes that there are "few" C. gigas; Says there's "some scars, few alive. Lots of crabs, few drills, few gigas. More scars as you approach the bridge. Alive oysters in rock crevices.. Last few rocks before mudflat and marsh have lots of natives that are dead, few live ones"	Yes		33.0929	-117.302	California	Southern California	No	Batiquitos Lagoon	2.16773	O-13	33.6097	11811.3	Agua Hedionda; Alamitos Bay; Anaheim Bay; Ballona Creek; Batiquitos Lagoon; Bolsa Bay; Bolsa Chica Lowlands; Cabrillo Marina; Carpinteria Salt Marsh; Channel Islands Harbor; Dana Point Harbor; Del Mar Boat Basin; Devereux Lagoon; Goleta Slough; Long Beach Marina; Los Angeles Harbor; Los Angeles River; Los Penasquitos Lagoon; Malibu Lagoon; Marina del Rey - Ballona Creek; Marina del Rey; Mission B…	O-12 & O-14	490.193	M-10	33.5114	11914.1	Agua Hedionda; Alamitos Bay; Aliso Creek; Anaheim Bay; Ballona Creek; Batiquitos Lagoon; Bolsa Bay; Bolsa Chica Lowlands; Cabrillo Marina; Carpinteria Salt Marsh; Channel Islands Harbor; Dana Point Harbor; Del Mar Boat Basin; Devereux Lagoon; Goleta Slough; Long Beach Marina; Los Angeles Harbor; Los Angeles River; Los Penasquitos Lagoon; Malibu Lagoon; Marina del Rey - Ballona Creek; Marina del R…	M-09 & M-11	492.49	O-13	33.2433	135.27	Agua Hedionda; Alamitos Bay; Anaheim Bay; Ballona Creek; Batiquitos Lagoon; Bolsa Bay; Bolsa Chica Lowlands; Cabrillo Marina; Carpinteria Salt Marsh; Channel Islands Harbor; Dana Point Harbor; Del Mar Boat Basin; Devereux Lagoon; Goleta Slough; Long Beach Marina; Los Angeles Harbor; Los Angeles River; Los Penasquitos Lagoon; Malibu Lagoon; Marina del Rey - Ballona Creek; Marina del Rey; Mission B…	M-10	33.2434	135.57	Agua Hedionda; Alamitos Bay; Aliso Creek; Anaheim Bay; Ballona Creek; Batiquitos Lagoon; Bolsa Bay; Bolsa Chica Lowlands; Cabrillo Marina; Carpinteria Salt Marsh; Channel Islands Harbor; Dana Point Harbor; Del Mar Boat Basin; Devereux Lagoon; Goleta Slough; Long Beach Marina; Los Angeles Harbor; Los Angeles River; Los Penasquitos Lagoon; Malibu Lagoon; Marina del Rey - Ballona Creek; Marina del R…
24	Common (>100 oysters)	Rare (1-100 oysters)	Absent	riprap or boulder (>10”)	Polson, M.P.	2005	published record (see citation)	Polson, M.P. & Zacherl, D.C., 2009. Geographic Distribution and Intertidal Population Status for the Olympia Oyster, Ostrea lurida Carpenter 1864, from Alaska to Baja. Journal of Shellfish Research, 28(1), pp.69-77.	Batiquitos Lagoon Site B	riprap	Crooks et al. 2015 also reported C. gigas as present in Batiquitos Lagoon (no specific year of sighting). Has count of 5 C. gigas (~50 m) in her raw field notes	Yes		33.0906	-117.302	California	Southern California	No	Batiquitos Lagoon	2.16773	O-13	33.6097	11811.3	Agua Hedionda; Alamitos Bay; Anaheim Bay; Ballona Creek; Batiquitos Lagoon; Bolsa Bay; Bolsa Chica Lowlands; Cabrillo Marina; Carpinteria Salt Marsh; Channel Islands Harbor; Dana Point Harbor; Del Mar Boat Basin; Devereux Lagoon; Goleta Slough; Long Beach Marina; Los Angeles Harbor; Los Angeles River; Los Penasquitos Lagoon; Malibu Lagoon; Marina del Rey - Ballona Creek; Marina del Rey; Mission B…	O-12 & O-14	490.193	M-10	33.5114	11914.1	Agua Hedionda; Alamitos Bay; Aliso Creek; Anaheim Bay; Ballona Creek; Batiquitos Lagoon; Bolsa Bay; Bolsa Chica Lowlands; Cabrillo Marina; Carpinteria Salt Marsh; Channel Islands Harbor; Dana Point Harbor; Del Mar Boat Basin; Devereux Lagoon; Goleta Slough; Long Beach Marina; Los Angeles Harbor; Los Angeles River; Los Penasquitos Lagoon; Malibu Lagoon; Marina del Rey - Ballona Creek; Marina del R…	M-09 & M-11	492.49	O-13	33.2433	135.27	Agua Hedionda; Alamitos Bay; Anaheim Bay; Ballona Creek; Batiquitos Lagoon; Bolsa Bay; Bolsa Chica Lowlands; Cabrillo Marina; Carpinteria Salt Marsh; Channel Islands Harbor; Dana Point Harbor; Del Mar Boat Basin; Devereux Lagoon; Goleta Slough; Long Beach Marina; Los Angeles Harbor; Los Angeles River; Los Penasquitos Lagoon; Malibu Lagoon; Marina del Rey - Ballona Creek; Marina del Rey; Mission B…	M-10	33.2434	135.57	Agua Hedionda; Alamitos Bay; Aliso Creek; Anaheim Bay; Ballona Creek; Batiquitos Lagoon; Bolsa Bay; Bolsa Chica Lowlands; Cabrillo Marina; Carpinteria Salt Marsh; Channel Islands Harbor; Dana Point Harbor; Del Mar Boat Basin; Devereux Lagoon; Goleta Slough; Long Beach Marina; Los Angeles Harbor; Los Angeles River; Los Penasquitos Lagoon; Malibu Lagoon; Marina del Rey - Ballona Creek; Marina del R…
25	Common (>100 oysters)	Not known	Absent	Not Reported	Carson, H.	2007	published record (see citation)	Carson, H.S., 2010. Population Connectivity of the Olympia Oyster in Southern California. Limnology and Oceanography, 55(1), pp.134-148.	Batiquitos		No exact location given; Did a survey in 2006 and 2007 and determined these sites had the highest abundances of adult O. lurida.	Yes		33.0893	-117.295	California	Southern California	No	Batiquitos Lagoon	2.16773	O-13	33.6097	11811.3	Agua Hedionda; Alamitos Bay; Anaheim Bay; Ballona Creek; Batiquitos Lagoon; Bolsa Bay; Bolsa Chica Lowlands; Cabrillo Marina; Carpinteria Salt Marsh; Channel Islands Harbor; Dana Point Harbor; Del Mar Boat Basin; Devereux Lagoon; Goleta Slough; Long Beach Marina; Los Angeles Harbor; Los Angeles River; Los Penasquitos Lagoon; Malibu Lagoon; Marina del Rey - Ballona Creek; Marina del Rey; Mission B…	O-12 & O-14	490.193	M-10	33.5114	11914.1	Agua Hedionda; Alamitos Bay; Aliso Creek; Anaheim Bay; Ballona Creek; Batiquitos Lagoon; Bolsa Bay; Bolsa Chica Lowlands; Cabrillo Marina; Carpinteria Salt Marsh; Channel Islands Harbor; Dana Point Harbor; Del Mar Boat Basin; Devereux Lagoon; Goleta Slough; Long Beach Marina; Los Angeles Harbor; Los Angeles River; Los Penasquitos Lagoon; Malibu Lagoon; Marina del Rey - Ballona Creek; Marina del R…	M-09 & M-11	492.49	O-13	33.2433	135.27	Agua Hedionda; Alamitos Bay; Anaheim Bay; Ballona Creek; Batiquitos Lagoon; Bolsa Bay; Bolsa Chica Lowlands; Cabrillo Marina; Carpinteria Salt Marsh; Channel Islands Harbor; Dana Point Harbor; Del Mar Boat Basin; Devereux Lagoon; Goleta Slough; Long Beach Marina; Los Angeles Harbor; Los Angeles River; Los Penasquitos Lagoon; Malibu Lagoon; Marina del Rey - Ballona Creek; Marina del Rey; Mission B…	M-10	33.2434	135.57	Agua Hedionda; Alamitos Bay; Aliso Creek; Anaheim Bay; Ballona Creek; Batiquitos Lagoon; Bolsa Bay; Bolsa Chica Lowlands; Cabrillo Marina; Carpinteria Salt Marsh; Channel Islands Harbor; Dana Point Harbor; Del Mar Boat Basin; Devereux Lagoon; Goleta Slough; Long Beach Marina; Los Angeles Harbor; Los Angeles River; Los Penasquitos Lagoon; Malibu Lagoon; Marina del Rey - Ballona Creek; Marina del R…
26	Absent	Absent	Absent	Not Reported	Bren Southern California Oyster Group	2016	published record (see citation)	Grant, C., Group, B., Ho, D., Read, E. & Winslow, E., 2017. Planning and Incentivizing Native Olympia Oyster Restoration in Southern California. M.S. Thesis. Santa Barbara, California: University of California, Santa Barbara.	Batiquitos Lagoon	Mouth of lagoon		Yes		33.0875	-117.314	California	Southern California	No	Open Coast		O-13	33.6097	11811.3	Agua Hedionda; Alamitos Bay; Anaheim Bay; Ballona Creek; Batiquitos Lagoon; Bolsa Bay; Bolsa Chica Lowlands; Cabrillo Marina; Carpinteria Salt Marsh; Channel Islands Harbor; Dana Point Harbor; Del Mar Boat Basin; Devereux Lagoon; Goleta Slough; Long Beach Marina; Los Angeles Harbor; Los Angeles River; Los Penasquitos Lagoon; Malibu Lagoon; Marina del Rey - Ballona Creek; Marina del Rey; Mission B…	O-12 & O-14	490.193	M-10	33.5114	11914.1	Agua Hedionda; Alamitos Bay; Aliso Creek; Anaheim Bay; Ballona Creek; Batiquitos Lagoon; Bolsa Bay; Bolsa Chica Lowlands; Cabrillo Marina; Carpinteria Salt Marsh; Channel Islands Harbor; Dana Point Harbor; Del Mar Boat Basin; Devereux Lagoon; Goleta Slough; Long Beach Marina; Los Angeles Harbor; Los Angeles River; Los Penasquitos Lagoon; Malibu Lagoon; Marina del Rey - Ballona Creek; Marina del R…	M-09 & M-11	492.49	O-13	33.2433	135.27	Agua Hedionda; Alamitos Bay; Anaheim Bay; Ballona Creek; Batiquitos Lagoon; Bolsa Bay; Bolsa Chica Lowlands; Cabrillo Marina; Carpinteria Salt Marsh; Channel Islands Harbor; Dana Point Harbor; Del Mar Boat Basin; Devereux Lagoon; Goleta Slough; Long Beach Marina; Los Angeles Harbor; Los Angeles River; Los Penasquitos Lagoon; Malibu Lagoon; Marina del Rey - Ballona Creek; Marina del Rey; Mission B…	M-10	33.2434	135.57	Agua Hedionda; Alamitos Bay; Aliso Creek; Anaheim Bay; Ballona Creek; Batiquitos Lagoon; Bolsa Bay; Bolsa Chica Lowlands; Cabrillo Marina; Carpinteria Salt Marsh; Channel Islands Harbor; Dana Point Harbor; Del Mar Boat Basin; Devereux Lagoon; Goleta Slough; Long Beach Marina; Los Angeles Harbor; Los Angeles River; Los Penasquitos Lagoon; Malibu Lagoon; Marina del Rey - Ballona Creek; Marina del R…
27	Not known	Common (>100 oysters)	Absent	Not Reported	iNaturalist	2019	record from iNaturalist				Number of oysters in the photo: many (>20); Positional accuracy; 5m; ID confirmed by Bryce Perog; iNaturalist observation number: 23062790;	Yes		33.012	-117.279	California	Southern California	No	San Elijo Lagoon	1.57583	O-13	33.6097	11811.3	Agua Hedionda; Alamitos Bay; Anaheim Bay; Ballona Creek; Batiquitos Lagoon; Bolsa Bay; Bolsa Chica Lowlands; Cabrillo Marina; Carpinteria Salt Marsh; Channel Islands Harbor; Dana Point Harbor; Del Mar Boat Basin; Devereux Lagoon; Goleta Slough; Long Beach Marina; Los Angeles Harbor; Los Angeles River; Los Penasquitos Lagoon; Malibu Lagoon; Marina del Rey - Ballona Creek; Marina del Rey; Mission B…	O-12 & O-14	490.193	M-10	33.5114	11914.1	Agua Hedionda; Alamitos Bay; Aliso Creek; Anaheim Bay; Ballona Creek; Batiquitos Lagoon; Bolsa Bay; Bolsa Chica Lowlands; Cabrillo Marina; Carpinteria Salt Marsh; Channel Islands Harbor; Dana Point Harbor; Del Mar Boat Basin; Devereux Lagoon; Goleta Slough; Long Beach Marina; Los Angeles Harbor; Los Angeles River; Los Penasquitos Lagoon; Malibu Lagoon; Marina del Rey - Ballona Creek; Marina del R…	M-09 & M-11	492.49	O-13	33.2433	135.27	Agua Hedionda; Alamitos Bay; Anaheim Bay; Ballona Creek; Batiquitos Lagoon; Bolsa Bay; Bolsa Chica Lowlands; Cabrillo Marina; Carpinteria Salt Marsh; Channel Islands Harbor; Dana Point Harbor; Del Mar Boat Basin; Devereux Lagoon; Goleta Slough; Long Beach Marina; Los Angeles Harbor; Los Angeles River; Los Penasquitos Lagoon; Malibu Lagoon; Marina del Rey - Ballona Creek; Marina del Rey; Mission B…	M-10	33.2434	135.57	Agua Hedionda; Alamitos Bay; Aliso Creek; Anaheim Bay; Ballona Creek; Batiquitos Lagoon; Bolsa Bay; Bolsa Chica Lowlands; Cabrillo Marina; Carpinteria Salt Marsh; Channel Islands Harbor; Dana Point Harbor; Del Mar Boat Basin; Devereux Lagoon; Goleta Slough; Long Beach Marina; Los Angeles Harbor; Los Angeles River; Los Penasquitos Lagoon; Malibu Lagoon; Marina del Rey - Ballona Creek; Marina del R…
28	Not known	Present but unknown abundance	Absent	Not Reported	Crooks, J.A., Crooks, K.R. & Crooks, A.J.	2015	published record (see citation)	Crooks, J.A., Crooks, K.R. & Crooks, A.J., 2015. Observations of the Non-Native Pacific oyster (Crassostrea gigas) in San Diego County, California. California Fish Game, 101, pp.101-107.	San Elijo Lagoon		No exact location given. No exact year of observation	Yes		33.0129	-117.275	California	Southern California	No	San Elijo Lagoon	1.57583	O-13	33.6097	11811.3	Agua Hedionda; Alamitos Bay; Anaheim Bay; Ballona Creek; Batiquitos Lagoon; Bolsa Bay; Bolsa Chica Lowlands; Cabrillo Marina; Carpinteria Salt Marsh; Channel Islands Harbor; Dana Point Harbor; Del Mar Boat Basin; Devereux Lagoon; Goleta Slough; Long Beach Marina; Los Angeles Harbor; Los Angeles River; Los Penasquitos Lagoon; Malibu Lagoon; Marina del Rey - Ballona Creek; Marina del Rey; Mission B…	O-12 & O-14	490.193	M-10	33.5114	11914.1	Agua Hedionda; Alamitos Bay; Aliso Creek; Anaheim Bay; Ballona Creek; Batiquitos Lagoon; Bolsa Bay; Bolsa Chica Lowlands; Cabrillo Marina; Carpinteria Salt Marsh; Channel Islands Harbor; Dana Point Harbor; Del Mar Boat Basin; Devereux Lagoon; Goleta Slough; Long Beach Marina; Los Angeles Harbor; Los Angeles River; Los Penasquitos Lagoon; Malibu Lagoon; Marina del Rey - Ballona Creek; Marina del R…	M-09 & M-11	492.49	O-13	33.2433	135.27	Agua Hedionda; Alamitos Bay; Anaheim Bay; Ballona Creek; Batiquitos Lagoon; Bolsa Bay; Bolsa Chica Lowlands; Cabrillo Marina; Carpinteria Salt Marsh; Channel Islands Harbor; Dana Point Harbor; Del Mar Boat Basin; Devereux Lagoon; Goleta Slough; Long Beach Marina; Los Angeles Harbor; Los Angeles River; Los Penasquitos Lagoon; Malibu Lagoon; Marina del Rey - Ballona Creek; Marina del Rey; Mission B…	M-10	33.2434	135.57	Agua Hedionda; Alamitos Bay; Aliso Creek; Anaheim Bay; Ballona Creek; Batiquitos Lagoon; Bolsa Bay; Bolsa Chica Lowlands; Cabrillo Marina; Carpinteria Salt Marsh; Channel Islands Harbor; Dana Point Harbor; Del Mar Boat Basin; Devereux Lagoon; Goleta Slough; Long Beach Marina; Los Angeles Harbor; Los Angeles River; Los Penasquitos Lagoon; Malibu Lagoon; Marina del Rey - Ballona Creek; Marina del R…
29	Not known	Common (>100 oysters)	Absent	Sandflat/mudflat	iNaturalist	2015	record from iNaturalist			Sand	Number of oysters in the photo: 11; Positional accuracy; 274m; ID confirmed by Bryce Perog; iNaturalist record was research-grade; iNaturalist observation number: 2003088; Bryce Perog Notes: small reef of oysters Substrate inferred from image and/or Google Maps from lat/long coordinates provided	Yes		32.9325	-117.258	California	Southern California	No	Los Penasquitos Lagoon	0.950877	O-13	33.6097	11811.3	Agua Hedionda; Alamitos Bay; Anaheim Bay; Ballona Creek; Batiquitos Lagoon; Bolsa Bay; Bolsa Chica Lowlands; Cabrillo Marina; Carpinteria Salt Marsh; Channel Islands Harbor; Dana Point Harbor; Del Mar Boat Basin; Devereux Lagoon; Goleta Slough; Long Beach Marina; Los Angeles Harbor; Los Angeles River; Los Penasquitos Lagoon; Malibu Lagoon; Marina del Rey - Ballona Creek; Marina del Rey; Mission B…	O-12 & O-14	490.193	M-10	33.5114	11914.1	Agua Hedionda; Alamitos Bay; Aliso Creek; Anaheim Bay; Ballona Creek; Batiquitos Lagoon; Bolsa Bay; Bolsa Chica Lowlands; Cabrillo Marina; Carpinteria Salt Marsh; Channel Islands Harbor; Dana Point Harbor; Del Mar Boat Basin; Devereux Lagoon; Goleta Slough; Long Beach Marina; Los Angeles Harbor; Los Angeles River; Los Penasquitos Lagoon; Malibu Lagoon; Marina del Rey - Ballona Creek; Marina del R…	M-09 & M-11	492.49	O-13	33.2433	135.27	Agua Hedionda; Alamitos Bay; Anaheim Bay; Ballona Creek; Batiquitos Lagoon; Bolsa Bay; Bolsa Chica Lowlands; Cabrillo Marina; Carpinteria Salt Marsh; Channel Islands Harbor; Dana Point Harbor; Del Mar Boat Basin; Devereux Lagoon; Goleta Slough; Long Beach Marina; Los Angeles Harbor; Los Angeles River; Los Penasquitos Lagoon; Malibu Lagoon; Marina del Rey - Ballona Creek; Marina del Rey; Mission B…	M-10	33.2434	135.57	Agua Hedionda; Alamitos Bay; Aliso Creek; Anaheim Bay; Ballona Creek; Batiquitos Lagoon; Bolsa Bay; Bolsa Chica Lowlands; Cabrillo Marina; Carpinteria Salt Marsh; Channel Islands Harbor; Dana Point Harbor; Del Mar Boat Basin; Devereux Lagoon; Goleta Slough; Long Beach Marina; Los Angeles Harbor; Los Angeles River; Los Penasquitos Lagoon; Malibu Lagoon; Marina del Rey - Ballona Creek; Marina del R…
30	Present but unknown abundance	Not known	Absent	Not Reported	Mudie, P.J., Browning, B.M. & Speth, J.W.	1974	published record (see citation)	Mudie, P.J., Browning, B.M. & Speth, J.W., 1976. The Natural Resources of San Dieguito and Batiquitos Lagoons. California: State of California Department of Fish and Game Coastal Wetlands Series # 12.	Los Penasquitos Lagoon		No exact location given	Yes		32.934	-117.256	California	Southern California	No	Los Penasquitos Lagoon	0.950877	O-13	33.6097	11811.3	Agua Hedionda; Alamitos Bay; Anaheim Bay; Ballona Creek; Batiquitos Lagoon; Bolsa Bay; Bolsa Chica Lowlands; Cabrillo Marina; Carpinteria Salt Marsh; Channel Islands Harbor; Dana Point Harbor; Del Mar Boat Basin; Devereux Lagoon; Goleta Slough; Long Beach Marina; Los Angeles Harbor; Los Angeles River; Los Penasquitos Lagoon; Malibu Lagoon; Marina del Rey - Ballona Creek; Marina del Rey; Mission B…	O-12 & O-14	490.193	M-10	33.5114	11914.1	Agua Hedionda; Alamitos Bay; Aliso Creek; Anaheim Bay; Ballona Creek; Batiquitos Lagoon; Bolsa Bay; Bolsa Chica Lowlands; Cabrillo Marina; Carpinteria Salt Marsh; Channel Islands Harbor; Dana Point Harbor; Del Mar Boat Basin; Devereux Lagoon; Goleta Slough; Long Beach Marina; Los Angeles Harbor; Los Angeles River; Los Penasquitos Lagoon; Malibu Lagoon; Marina del Rey - Ballona Creek; Marina del R…	M-09 & M-11	492.49	O-13	33.2433	135.27	Agua Hedionda; Alamitos Bay; Anaheim Bay; Ballona Creek; Batiquitos Lagoon; Bolsa Bay; Bolsa Chica Lowlands; Cabrillo Marina; Carpinteria Salt Marsh; Channel Islands Harbor; Dana Point Harbor; Del Mar Boat Basin; Devereux Lagoon; Goleta Slough; Long Beach Marina; Los Angeles Harbor; Los Angeles River; Los Penasquitos Lagoon; Malibu Lagoon; Marina del Rey - Ballona Creek; Marina del Rey; Mission B…	M-10	33.2434	135.57	Agua Hedionda; Alamitos Bay; Aliso Creek; Anaheim Bay; Ballona Creek; Batiquitos Lagoon; Bolsa Bay; Bolsa Chica Lowlands; Cabrillo Marina; Carpinteria Salt Marsh; Channel Islands Harbor; Dana Point Harbor; Del Mar Boat Basin; Devereux Lagoon; Goleta Slough; Long Beach Marina; Los Angeles Harbor; Los Angeles River; Los Penasquitos Lagoon; Malibu Lagoon; Marina del Rey - Ballona Creek; Marina del R…
31	Not known	Common (>100 oysters)	Absent	riprap or boulder (>10”)	Crooks, J.A., Crooks, K.R. & Crooks, A.J.	2014	published record (see citation)	Crooks, J.A., Crooks, K.R. & Crooks, A.J., 2015. Observations of the Non-Native Pacific oyster (Crassostrea gigas) in San Diego County, California. California Fish Game, 101, pp.101-107.	Los Peñasquitos Lagoon		No exact location given	Yes		32.9329	-117.254	California	Southern California	No	Los Penasquitos Lagoon	0.950877	O-13	33.6097	11811.3	Agua Hedionda; Alamitos Bay; Anaheim Bay; Ballona Creek; Batiquitos Lagoon; Bolsa Bay; Bolsa Chica Lowlands; Cabrillo Marina; Carpinteria Salt Marsh; Channel Islands Harbor; Dana Point Harbor; Del Mar Boat Basin; Devereux Lagoon; Goleta Slough; Long Beach Marina; Los Angeles Harbor; Los Angeles River; Los Penasquitos Lagoon; Malibu Lagoon; Marina del Rey - Ballona Creek; Marina del Rey; Mission B…	O-12 & O-14	490.193	M-10	33.5114	11914.1	Agua Hedionda; Alamitos Bay; Aliso Creek; Anaheim Bay; Ballona Creek; Batiquitos Lagoon; Bolsa Bay; Bolsa Chica Lowlands; Cabrillo Marina; Carpinteria Salt Marsh; Channel Islands Harbor; Dana Point Harbor; Del Mar Boat Basin; Devereux Lagoon; Goleta Slough; Long Beach Marina; Los Angeles Harbor; Los Angeles River; Los Penasquitos Lagoon; Malibu Lagoon; Marina del Rey - Ballona Creek; Marina del R…	M-09 & M-11	492.49	O-13	33.2433	135.27	Agua Hedionda; Alamitos Bay; Anaheim Bay; Ballona Creek; Batiquitos Lagoon; Bolsa Bay; Bolsa Chica Lowlands; Cabrillo Marina; Carpinteria Salt Marsh; Channel Islands Harbor; Dana Point Harbor; Del Mar Boat Basin; Devereux Lagoon; Goleta Slough; Long Beach Marina; Los Angeles Harbor; Los Angeles River; Los Penasquitos Lagoon; Malibu Lagoon; Marina del Rey - Ballona Creek; Marina del Rey; Mission B…	M-10	33.2434	135.57	Agua Hedionda; Alamitos Bay; Aliso Creek; Anaheim Bay; Ballona Creek; Batiquitos Lagoon; Bolsa Bay; Bolsa Chica Lowlands; Cabrillo Marina; Carpinteria Salt Marsh; Channel Islands Harbor; Dana Point Harbor; Del Mar Boat Basin; Devereux Lagoon; Goleta Slough; Long Beach Marina; Los Angeles Harbor; Los Angeles River; Los Penasquitos Lagoon; Malibu Lagoon; Marina del Rey - Ballona Creek; Marina del R…
32	Present but unknown abundance	Not known	Absent	Not Reported	Coe, W.R.	1931	published record (see citation)	Coe, W.R., 1931. Sexual Rhythm in the California Oyster (Ostrea lurida). Science, 74(1914), pp.247-249.	Scripps Institution's Pier		No exact location given	Yes		32.8669	-117.257	California	Southern California	No	Open Coast		O-13	33.6097	11811.3	Agua Hedionda; Alamitos Bay; Anaheim Bay; Ballona Creek; Batiquitos Lagoon; Bolsa Bay; Bolsa Chica Lowlands; Cabrillo Marina; Carpinteria Salt Marsh; Channel Islands Harbor; Dana Point Harbor; Del Mar Boat Basin; Devereux Lagoon; Goleta Slough; Long Beach Marina; Los Angeles Harbor; Los Angeles River; Los Penasquitos Lagoon; Malibu Lagoon; Marina del Rey - Ballona Creek; Marina del Rey; Mission B…	O-12 & O-14	490.193	M-10	33.5114	11914.1	Agua Hedionda; Alamitos Bay; Aliso Creek; Anaheim Bay; Ballona Creek; Batiquitos Lagoon; Bolsa Bay; Bolsa Chica Lowlands; Cabrillo Marina; Carpinteria Salt Marsh; Channel Islands Harbor; Dana Point Harbor; Del Mar Boat Basin; Devereux Lagoon; Goleta Slough; Long Beach Marina; Los Angeles Harbor; Los Angeles River; Los Penasquitos Lagoon; Malibu Lagoon; Marina del Rey - Ballona Creek; Marina del R…	M-09 & M-11	492.49	O-13	33.2433	135.27	Agua Hedionda; Alamitos Bay; Anaheim Bay; Ballona Creek; Batiquitos Lagoon; Bolsa Bay; Bolsa Chica Lowlands; Cabrillo Marina; Carpinteria Salt Marsh; Channel Islands Harbor; Dana Point Harbor; Del Mar Boat Basin; Devereux Lagoon; Goleta Slough; Long Beach Marina; Los Angeles Harbor; Los Angeles River; Los Penasquitos Lagoon; Malibu Lagoon; Marina del Rey - Ballona Creek; Marina del Rey; Mission B…	M-10	33.2434	135.57	Agua Hedionda; Alamitos Bay; Aliso Creek; Anaheim Bay; Ballona Creek; Batiquitos Lagoon; Bolsa Bay; Bolsa Chica Lowlands; Cabrillo Marina; Carpinteria Salt Marsh; Channel Islands Harbor; Dana Point Harbor; Del Mar Boat Basin; Devereux Lagoon; Goleta Slough; Long Beach Marina; Los Angeles Harbor; Los Angeles River; Los Penasquitos Lagoon; Malibu Lagoon; Marina del Rey - Ballona Creek; Marina del R…
33	Present but unknown abundance	Not known	Absent	Seawall or dock/pilings	Coe, W.R.	1926	published record (see citation)	Coe, W.R., 1932. Season of Attachment and Rate of Growth of Sedentary Marine Organisms at the Pier of the Scripps Institute of Oceanography, La Jolla, California. Bulletin of the Scripps Institute of Oceanography, 3, pp. 37-86.	Scripps Pier	Pier pilings and rocks	Coe did settlement and recruitment experiments off the Scripps Pier in 1926-1927. He comments how there are O. lurida on the pier pilings and the surrounding rocks. Looked at the pier pilings through Google maps today and it looks like there may be C. gigas present.	Yes		32.8663	-117.255	California	Southern California	No	Open Coast		O-13	33.6097	11811.3	Agua Hedionda; Alamitos Bay; Anaheim Bay; Ballona Creek; Batiquitos Lagoon; Bolsa Bay; Bolsa Chica Lowlands; Cabrillo Marina; Carpinteria Salt Marsh; Channel Islands Harbor; Dana Point Harbor; Del Mar Boat Basin; Devereux Lagoon; Goleta Slough; Long Beach Marina; Los Angeles Harbor; Los Angeles River; Los Penasquitos Lagoon; Malibu Lagoon; Marina del Rey - Ballona Creek; Marina del Rey; Mission B…	O-12 & O-14	490.193	M-10	33.5114	11914.1	Agua Hedionda; Alamitos Bay; Aliso Creek; Anaheim Bay; Ballona Creek; Batiquitos Lagoon; Bolsa Bay; Bolsa Chica Lowlands; Cabrillo Marina; Carpinteria Salt Marsh; Channel Islands Harbor; Dana Point Harbor; Del Mar Boat Basin; Devereux Lagoon; Goleta Slough; Long Beach Marina; Los Angeles Harbor; Los Angeles River; Los Penasquitos Lagoon; Malibu Lagoon; Marina del Rey - Ballona Creek; Marina del R…	M-09 & M-11	492.49	O-13	33.2433	135.27	Agua Hedionda; Alamitos Bay; Anaheim Bay; Ballona Creek; Batiquitos Lagoon; Bolsa Bay; Bolsa Chica Lowlands; Cabrillo Marina; Carpinteria Salt Marsh; Channel Islands Harbor; Dana Point Harbor; Del Mar Boat Basin; Devereux Lagoon; Goleta Slough; Long Beach Marina; Los Angeles Harbor; Los Angeles River; Los Penasquitos Lagoon; Malibu Lagoon; Marina del Rey - Ballona Creek; Marina del Rey; Mission B…	M-10	33.2434	135.57	Agua Hedionda; Alamitos Bay; Aliso Creek; Anaheim Bay; Ballona Creek; Batiquitos Lagoon; Bolsa Bay; Bolsa Chica Lowlands; Cabrillo Marina; Carpinteria Salt Marsh; Channel Islands Harbor; Dana Point Harbor; Del Mar Boat Basin; Devereux Lagoon; Goleta Slough; Long Beach Marina; Los Angeles Harbor; Los Angeles River; Los Penasquitos Lagoon; Malibu Lagoon; Marina del Rey - Ballona Creek; Marina del R…
34	Not known	Present but unknown abundance	Absent	Not Reported	iNaturalist	2019	record from iNaturalist				Number of oysters in the photo: 1; Positional accuracy; 5m; ID confirmed by Bryce Perog; iNaturalist record was research-grade; iNaturalist observation number: 15815948; Substrate inferred from image and/or Google Maps from lat/long coordinates provided	Yes		32.7791	-117.251	California	Southern California	No	Mission Bay	9.20993	O-13	33.6097	11811.3	Agua Hedionda; Alamitos Bay; Anaheim Bay; Ballona Creek; Batiquitos Lagoon; Bolsa Bay; Bolsa Chica Lowlands; Cabrillo Marina; Carpinteria Salt Marsh; Channel Islands Harbor; Dana Point Harbor; Del Mar Boat Basin; Devereux Lagoon; Goleta Slough; Long Beach Marina; Los Angeles Harbor; Los Angeles River; Los Penasquitos Lagoon; Malibu Lagoon; Marina del Rey - Ballona Creek; Marina del Rey; Mission B…	O-12 & O-14	490.193	M-10	33.5114	11914.1	Agua Hedionda; Alamitos Bay; Aliso Creek; Anaheim Bay; Ballona Creek; Batiquitos Lagoon; Bolsa Bay; Bolsa Chica Lowlands; Cabrillo Marina; Carpinteria Salt Marsh; Channel Islands Harbor; Dana Point Harbor; Del Mar Boat Basin; Devereux Lagoon; Goleta Slough; Long Beach Marina; Los Angeles Harbor; Los Angeles River; Los Penasquitos Lagoon; Malibu Lagoon; Marina del Rey - Ballona Creek; Marina del R…	M-09 & M-11	492.49	O-13	33.2433	135.27	Agua Hedionda; Alamitos Bay; Anaheim Bay; Ballona Creek; Batiquitos Lagoon; Bolsa Bay; Bolsa Chica Lowlands; Cabrillo Marina; Carpinteria Salt Marsh; Channel Islands Harbor; Dana Point Harbor; Del Mar Boat Basin; Devereux Lagoon; Goleta Slough; Long Beach Marina; Los Angeles Harbor; Los Angeles River; Los Penasquitos Lagoon; Malibu Lagoon; Marina del Rey - Ballona Creek; Marina del Rey; Mission B…	M-10	33.2434	135.57	Agua Hedionda; Alamitos Bay; Aliso Creek; Anaheim Bay; Ballona Creek; Batiquitos Lagoon; Bolsa Bay; Bolsa Chica Lowlands; Cabrillo Marina; Carpinteria Salt Marsh; Channel Islands Harbor; Dana Point Harbor; Del Mar Boat Basin; Devereux Lagoon; Goleta Slough; Long Beach Marina; Los Angeles Harbor; Los Angeles River; Los Penasquitos Lagoon; Malibu Lagoon; Marina del Rey - Ballona Creek; Marina del R…
35	Not known	Present but unknown abundance	Absent	Other anthropogenic structure	iNaturalist	2020	record from iNaturalist			Other anthropogenic	Number of oysters in the photo: 1; Positional accuracy; 4m; ID confirmed by Bryce Perog; iNaturalist record was research-grade; iNaturalist observation number: 32806808; Substrate inferred from image and/or Google Maps from lat/long coordinates provided	Yes		32.7824	-117.25	California	Southern California	No	Mission Bay	9.20993	O-13	33.6097	11811.3	Agua Hedionda; Alamitos Bay; Anaheim Bay; Ballona Creek; Batiquitos Lagoon; Bolsa Bay; Bolsa Chica Lowlands; Cabrillo Marina; Carpinteria Salt Marsh; Channel Islands Harbor; Dana Point Harbor; Del Mar Boat Basin; Devereux Lagoon; Goleta Slough; Long Beach Marina; Los Angeles Harbor; Los Angeles River; Los Penasquitos Lagoon; Malibu Lagoon; Marina del Rey - Ballona Creek; Marina del Rey; Mission B…	O-12 & O-14	490.193	M-10	33.5114	11914.1	Agua Hedionda; Alamitos Bay; Aliso Creek; Anaheim Bay; Ballona Creek; Batiquitos Lagoon; Bolsa Bay; Bolsa Chica Lowlands; Cabrillo Marina; Carpinteria Salt Marsh; Channel Islands Harbor; Dana Point Harbor; Del Mar Boat Basin; Devereux Lagoon; Goleta Slough; Long Beach Marina; Los Angeles Harbor; Los Angeles River; Los Penasquitos Lagoon; Malibu Lagoon; Marina del Rey - Ballona Creek; Marina del R…	M-09 & M-11	492.49	O-13	33.2433	135.27	Agua Hedionda; Alamitos Bay; Anaheim Bay; Ballona Creek; Batiquitos Lagoon; Bolsa Bay; Bolsa Chica Lowlands; Cabrillo Marina; Carpinteria Salt Marsh; Channel Islands Harbor; Dana Point Harbor; Del Mar Boat Basin; Devereux Lagoon; Goleta Slough; Long Beach Marina; Los Angeles Harbor; Los Angeles River; Los Penasquitos Lagoon; Malibu Lagoon; Marina del Rey - Ballona Creek; Marina del Rey; Mission B…	M-10	33.2434	135.57	Agua Hedionda; Alamitos Bay; Aliso Creek; Anaheim Bay; Ballona Creek; Batiquitos Lagoon; Bolsa Bay; Bolsa Chica Lowlands; Cabrillo Marina; Carpinteria Salt Marsh; Channel Islands Harbor; Dana Point Harbor; Del Mar Boat Basin; Devereux Lagoon; Goleta Slough; Long Beach Marina; Los Angeles Harbor; Los Angeles River; Los Penasquitos Lagoon; Malibu Lagoon; Marina del Rey - Ballona Creek; Marina del R…
36	Present but unknown abundance	Present but unknown abundance	Absent	Not Reported	iNaturalist	2018	record from iNaturalist				iNaturalist observation number 11586455; Number of oysters in the photo: 1 and 3 OL; Positional accuracy 8 m; Bryce Perog confirmed oyster ID;	Yes		32.7613	-117.247	California	Southern California	No	Mission Bay	9.20993	O-13	33.6097	11811.3	Agua Hedionda; Alamitos Bay; Anaheim Bay; Ballona Creek; Batiquitos Lagoon; Bolsa Bay; Bolsa Chica Lowlands; Cabrillo Marina; Carpinteria Salt Marsh; Channel Islands Harbor; Dana Point Harbor; Del Mar Boat Basin; Devereux Lagoon; Goleta Slough; Long Beach Marina; Los Angeles Harbor; Los Angeles River; Los Penasquitos Lagoon; Malibu Lagoon; Marina del Rey - Ballona Creek; Marina del Rey; Mission B…	O-12 & O-14	490.193	M-10	33.5114	11914.1	Agua Hedionda; Alamitos Bay; Aliso Creek; Anaheim Bay; Ballona Creek; Batiquitos Lagoon; Bolsa Bay; Bolsa Chica Lowlands; Cabrillo Marina; Carpinteria Salt Marsh; Channel Islands Harbor; Dana Point Harbor; Del Mar Boat Basin; Devereux Lagoon; Goleta Slough; Long Beach Marina; Los Angeles Harbor; Los Angeles River; Los Penasquitos Lagoon; Malibu Lagoon; Marina del Rey - Ballona Creek; Marina del R…	M-09 & M-11	492.49	O-13	33.2433	135.27	Agua Hedionda; Alamitos Bay; Anaheim Bay; Ballona Creek; Batiquitos Lagoon; Bolsa Bay; Bolsa Chica Lowlands; Cabrillo Marina; Carpinteria Salt Marsh; Channel Islands Harbor; Dana Point Harbor; Del Mar Boat Basin; Devereux Lagoon; Goleta Slough; Long Beach Marina; Los Angeles Harbor; Los Angeles River; Los Penasquitos Lagoon; Malibu Lagoon; Marina del Rey - Ballona Creek; Marina del Rey; Mission B…	M-10	33.2434	135.57	Agua Hedionda; Alamitos Bay; Aliso Creek; Anaheim Bay; Ballona Creek; Batiquitos Lagoon; Bolsa Bay; Bolsa Chica Lowlands; Cabrillo Marina; Carpinteria Salt Marsh; Channel Islands Harbor; Dana Point Harbor; Del Mar Boat Basin; Devereux Lagoon; Goleta Slough; Long Beach Marina; Los Angeles Harbor; Los Angeles River; Los Penasquitos Lagoon; Malibu Lagoon; Marina del Rey - Ballona Creek; Marina del R…
37	Present but unknown abundance	Not known	Absent	Other anthropogenic structure	Morrison, R.L.	1928	published record (see citation)	Morrison, R.L., 1930. A Study of Molluscs Found at Mission Bay, San Diego, California: Their Classification and Special Attention to their Distribution. M.S. Thesis. Los Angeles, California: University of Southern California.	Area Two	area limits - "From the north side of Bonita Bay, north around the north side of the bay to the point of Crown Point".	No exact location given. Morrison found O. lurida on other substrates but "on pilings" was the most common. The other substrate was "sandy mud"	Yes		32.7864	-117.246	California	Southern California	No	Mission Bay	9.20993	O-13	33.6097	11811.3	Agua Hedionda; Alamitos Bay; Anaheim Bay; Ballona Creek; Batiquitos Lagoon; Bolsa Bay; Bolsa Chica Lowlands; Cabrillo Marina; Carpinteria Salt Marsh; Channel Islands Harbor; Dana Point Harbor; Del Mar Boat Basin; Devereux Lagoon; Goleta Slough; Long Beach Marina; Los Angeles Harbor; Los Angeles River; Los Penasquitos Lagoon; Malibu Lagoon; Marina del Rey - Ballona Creek; Marina del Rey; Mission B…	O-12 & O-14	490.193	M-10	33.5114	11914.1	Agua Hedionda; Alamitos Bay; Aliso Creek; Anaheim Bay; Ballona Creek; Batiquitos Lagoon; Bolsa Bay; Bolsa Chica Lowlands; Cabrillo Marina; Carpinteria Salt Marsh; Channel Islands Harbor; Dana Point Harbor; Del Mar Boat Basin; Devereux Lagoon; Goleta Slough; Long Beach Marina; Los Angeles Harbor; Los Angeles River; Los Penasquitos Lagoon; Malibu Lagoon; Marina del Rey - Ballona Creek; Marina del R…	M-09 & M-11	492.49	O-13	33.2433	135.27	Agua Hedionda; Alamitos Bay; Anaheim Bay; Ballona Creek; Batiquitos Lagoon; Bolsa Bay; Bolsa Chica Lowlands; Cabrillo Marina; Carpinteria Salt Marsh; Channel Islands Harbor; Dana Point Harbor; Del Mar Boat Basin; Devereux Lagoon; Goleta Slough; Long Beach Marina; Los Angeles Harbor; Los Angeles River; Los Penasquitos Lagoon; Malibu Lagoon; Marina del Rey - Ballona Creek; Marina del Rey; Mission B…	M-10	33.2434	135.57	Agua Hedionda; Alamitos Bay; Aliso Creek; Anaheim Bay; Ballona Creek; Batiquitos Lagoon; Bolsa Bay; Bolsa Chica Lowlands; Cabrillo Marina; Carpinteria Salt Marsh; Channel Islands Harbor; Dana Point Harbor; Del Mar Boat Basin; Devereux Lagoon; Goleta Slough; Long Beach Marina; Los Angeles Harbor; Los Angeles River; Los Penasquitos Lagoon; Malibu Lagoon; Marina del Rey - Ballona Creek; Marina del R…
38	Present but unknown abundance	Not known	Absent	riprap or boulder (>10”)	Morrison, R.L.	1929	published record (see citation)	Morrison, R.L., 1930. A Study of Molluscs Found at Mission Bay, San Diego, California: Their Classification and Special Attention to their Distribution. M.S. Thesis. Los Angeles, California: University of Southern California.	Area One	area limits - "From the point of Curlew Point south to the south side of the bay; then west to the bridge and north from the bridge to the north side of Bonita Bay".	No exact location given. Morrison found O. lurida on other substrates but "rock" was the most common. The other substrates were "sand, rock", "sand", "sandy mud", and "sand"	Yes		32.7644	-117.244	California	Southern California	No	Mission Bay	9.20993	O-13	33.6097	11811.3	Agua Hedionda; Alamitos Bay; Anaheim Bay; Ballona Creek; Batiquitos Lagoon; Bolsa Bay; Bolsa Chica Lowlands; Cabrillo Marina; Carpinteria Salt Marsh; Channel Islands Harbor; Dana Point Harbor; Del Mar Boat Basin; Devereux Lagoon; Goleta Slough; Long Beach Marina; Los Angeles Harbor; Los Angeles River; Los Penasquitos Lagoon; Malibu Lagoon; Marina del Rey - Ballona Creek; Marina del Rey; Mission B…	O-12 & O-14	490.193	M-10	33.5114	11914.1	Agua Hedionda; Alamitos Bay; Aliso Creek; Anaheim Bay; Ballona Creek; Batiquitos Lagoon; Bolsa Bay; Bolsa Chica Lowlands; Cabrillo Marina; Carpinteria Salt Marsh; Channel Islands Harbor; Dana Point Harbor; Del Mar Boat Basin; Devereux Lagoon; Goleta Slough; Long Beach Marina; Los Angeles Harbor; Los Angeles River; Los Penasquitos Lagoon; Malibu Lagoon; Marina del Rey - Ballona Creek; Marina del R…	M-09 & M-11	492.49	O-13	33.2433	135.27	Agua Hedionda; Alamitos Bay; Anaheim Bay; Ballona Creek; Batiquitos Lagoon; Bolsa Bay; Bolsa Chica Lowlands; Cabrillo Marina; Carpinteria Salt Marsh; Channel Islands Harbor; Dana Point Harbor; Del Mar Boat Basin; Devereux Lagoon; Goleta Slough; Long Beach Marina; Los Angeles Harbor; Los Angeles River; Los Penasquitos Lagoon; Malibu Lagoon; Marina del Rey - Ballona Creek; Marina del Rey; Mission B…	M-10	33.2434	135.57	Agua Hedionda; Alamitos Bay; Aliso Creek; Anaheim Bay; Ballona Creek; Batiquitos Lagoon; Bolsa Bay; Bolsa Chica Lowlands; Cabrillo Marina; Carpinteria Salt Marsh; Channel Islands Harbor; Dana Point Harbor; Del Mar Boat Basin; Devereux Lagoon; Goleta Slough; Long Beach Marina; Los Angeles Harbor; Los Angeles River; Los Penasquitos Lagoon; Malibu Lagoon; Marina del Rey - Ballona Creek; Marina del R…
39	Common (>100 oysters)	Not known	Absent	Not Reported	Carson, H.	2007	published record (see citation)	Carson, H.S., 2010. Population Connectivity of the Olympia Oyster in Southern California. Limnology and Oceanography, 55(1), pp.134-148.	Vacation Island		Did a survey in 2006 and 2007 and determined these sites had the highest abundances of adult O. lurida. Inferred location from site name and map (Fig 2)	Yes		32.7775	-117.239	California	Southern California	No	Mission Bay	9.20993	O-13	33.6097	11811.3	Agua Hedionda; Alamitos Bay; Anaheim Bay; Ballona Creek; Batiquitos Lagoon; Bolsa Bay; Bolsa Chica Lowlands; Cabrillo Marina; Carpinteria Salt Marsh; Channel Islands Harbor; Dana Point Harbor; Del Mar Boat Basin; Devereux Lagoon; Goleta Slough; Long Beach Marina; Los Angeles Harbor; Los Angeles River; Los Penasquitos Lagoon; Malibu Lagoon; Marina del Rey - Ballona Creek; Marina del Rey; Mission B…	O-12 & O-14	490.193	M-10	33.5114	11914.1	Agua Hedionda; Alamitos Bay; Aliso Creek; Anaheim Bay; Ballona Creek; Batiquitos Lagoon; Bolsa Bay; Bolsa Chica Lowlands; Cabrillo Marina; Carpinteria Salt Marsh; Channel Islands Harbor; Dana Point Harbor; Del Mar Boat Basin; Devereux Lagoon; Goleta Slough; Long Beach Marina; Los Angeles Harbor; Los Angeles River; Los Penasquitos Lagoon; Malibu Lagoon; Marina del Rey - Ballona Creek; Marina del R…	M-09 & M-11	492.49	O-13	33.2433	135.27	Agua Hedionda; Alamitos Bay; Anaheim Bay; Ballona Creek; Batiquitos Lagoon; Bolsa Bay; Bolsa Chica Lowlands; Cabrillo Marina; Carpinteria Salt Marsh; Channel Islands Harbor; Dana Point Harbor; Del Mar Boat Basin; Devereux Lagoon; Goleta Slough; Long Beach Marina; Los Angeles Harbor; Los Angeles River; Los Penasquitos Lagoon; Malibu Lagoon; Marina del Rey - Ballona Creek; Marina del Rey; Mission B…	M-10	33.2434	135.57	Agua Hedionda; Alamitos Bay; Aliso Creek; Anaheim Bay; Ballona Creek; Batiquitos Lagoon; Bolsa Bay; Bolsa Chica Lowlands; Cabrillo Marina; Carpinteria Salt Marsh; Channel Islands Harbor; Dana Point Harbor; Del Mar Boat Basin; Devereux Lagoon; Goleta Slough; Long Beach Marina; Los Angeles Harbor; Los Angeles River; Los Penasquitos Lagoon; Malibu Lagoon; Marina del Rey - Ballona Creek; Marina del R…
40	Common (>100 oysters)	Not known	Absent	Not Reported	Carson, H.	2007	published record (see citation)	Carson, H.S., 2010. Population Connectivity of the Olympia Oyster in Southern California. Limnology and Oceanography, 55(1), pp.134-148.	Sea World		Did a survey in 2006 and 2007 and determined these sites had the highest abundances of adult O. lurida. Inferred location from site name and map (Fig 2)	Yes		32.7671	-117.235	California	Southern California	No	Mission Bay	9.20993	O-13	33.6097	11811.3	Agua Hedionda; Alamitos Bay; Anaheim Bay; Ballona Creek; Batiquitos Lagoon; Bolsa Bay; Bolsa Chica Lowlands; Cabrillo Marina; Carpinteria Salt Marsh; Channel Islands Harbor; Dana Point Harbor; Del Mar Boat Basin; Devereux Lagoon; Goleta Slough; Long Beach Marina; Los Angeles Harbor; Los Angeles River; Los Penasquitos Lagoon; Malibu Lagoon; Marina del Rey - Ballona Creek; Marina del Rey; Mission B…	O-12 & O-14	490.193	M-10	33.5114	11914.1	Agua Hedionda; Alamitos Bay; Aliso Creek; Anaheim Bay; Ballona Creek; Batiquitos Lagoon; Bolsa Bay; Bolsa Chica Lowlands; Cabrillo Marina; Carpinteria Salt Marsh; Channel Islands Harbor; Dana Point Harbor; Del Mar Boat Basin; Devereux Lagoon; Goleta Slough; Long Beach Marina; Los Angeles Harbor; Los Angeles River; Los Penasquitos Lagoon; Malibu Lagoon; Marina del Rey - Ballona Creek; Marina del R…	M-09 & M-11	492.49	O-13	33.2433	135.27	Agua Hedionda; Alamitos Bay; Anaheim Bay; Ballona Creek; Batiquitos Lagoon; Bolsa Bay; Bolsa Chica Lowlands; Cabrillo Marina; Carpinteria Salt Marsh; Channel Islands Harbor; Dana Point Harbor; Del Mar Boat Basin; Devereux Lagoon; Goleta Slough; Long Beach Marina; Los Angeles Harbor; Los Angeles River; Los Penasquitos Lagoon; Malibu Lagoon; Marina del Rey - Ballona Creek; Marina del Rey; Mission B…	M-10	33.2434	135.57	Agua Hedionda; Alamitos Bay; Aliso Creek; Anaheim Bay; Ballona Creek; Batiquitos Lagoon; Bolsa Bay; Bolsa Chica Lowlands; Cabrillo Marina; Carpinteria Salt Marsh; Channel Islands Harbor; Dana Point Harbor; Del Mar Boat Basin; Devereux Lagoon; Goleta Slough; Long Beach Marina; Los Angeles Harbor; Los Angeles River; Los Penasquitos Lagoon; Malibu Lagoon; Marina del Rey - Ballona Creek; Marina del R…
41	Not known	Present but unknown abundance	Absent	riprap or boulder (>10”)	iNaturalist	2019	record from iNaturalist				iNaturalist observation number 27359253; Number of oysters in the photo: 3; Positional accuracy: unknown; Bryce Perog confirmed oyster ID	Yes		32.7741	-117.233	California	Southern California	No	Mission Bay	9.20993	O-13	33.6097	11811.3	Agua Hedionda; Alamitos Bay; Anaheim Bay; Ballona Creek; Batiquitos Lagoon; Bolsa Bay; Bolsa Chica Lowlands; Cabrillo Marina; Carpinteria Salt Marsh; Channel Islands Harbor; Dana Point Harbor; Del Mar Boat Basin; Devereux Lagoon; Goleta Slough; Long Beach Marina; Los Angeles Harbor; Los Angeles River; Los Penasquitos Lagoon; Malibu Lagoon; Marina del Rey - Ballona Creek; Marina del Rey; Mission B…	O-12 & O-14	490.193	M-10	33.5114	11914.1	Agua Hedionda; Alamitos Bay; Aliso Creek; Anaheim Bay; Ballona Creek; Batiquitos Lagoon; Bolsa Bay; Bolsa Chica Lowlands; Cabrillo Marina; Carpinteria Salt Marsh; Channel Islands Harbor; Dana Point Harbor; Del Mar Boat Basin; Devereux Lagoon; Goleta Slough; Long Beach Marina; Los Angeles Harbor; Los Angeles River; Los Penasquitos Lagoon; Malibu Lagoon; Marina del Rey - Ballona Creek; Marina del R…	M-09 & M-11	492.49	O-13	33.2433	135.27	Agua Hedionda; Alamitos Bay; Anaheim Bay; Ballona Creek; Batiquitos Lagoon; Bolsa Bay; Bolsa Chica Lowlands; Cabrillo Marina; Carpinteria Salt Marsh; Channel Islands Harbor; Dana Point Harbor; Del Mar Boat Basin; Devereux Lagoon; Goleta Slough; Long Beach Marina; Los Angeles Harbor; Los Angeles River; Los Penasquitos Lagoon; Malibu Lagoon; Marina del Rey - Ballona Creek; Marina del Rey; Mission B…	M-10	33.2434	135.57	Agua Hedionda; Alamitos Bay; Aliso Creek; Anaheim Bay; Ballona Creek; Batiquitos Lagoon; Bolsa Bay; Bolsa Chica Lowlands; Cabrillo Marina; Carpinteria Salt Marsh; Channel Islands Harbor; Dana Point Harbor; Del Mar Boat Basin; Devereux Lagoon; Goleta Slough; Long Beach Marina; Los Angeles Harbor; Los Angeles River; Los Penasquitos Lagoon; Malibu Lagoon; Marina del Rey - Ballona Creek; Marina del R…
42	Present but unknown abundance	Not known	Absent	Other anthropogenic structure	Morrison, R.L.	1928	published record (see citation)	Morrison, R.L., 1930. A Study of Molluscs Found at Mission Bay, San Diego, California: Their Classification and Special Attention to their Distribution. M.S. Thesis. Los Angeles, California: University of Southern California.	Area Four	area limits - "West from the mouth of Hardy's Slough on the south side of the bay to the point of Curlew Point".	No exact location given. Morrison found O. lurida on other substrates but "on pilings" was the most common. The other substrate was "sand"	Yes		32.7683	-117.232	California	Southern California	No	Mission Bay	9.20993	O-13	33.6097	11811.3	Agua Hedionda; Alamitos Bay; Anaheim Bay; Ballona Creek; Batiquitos Lagoon; Bolsa Bay; Bolsa Chica Lowlands; Cabrillo Marina; Carpinteria Salt Marsh; Channel Islands Harbor; Dana Point Harbor; Del Mar Boat Basin; Devereux Lagoon; Goleta Slough; Long Beach Marina; Los Angeles Harbor; Los Angeles River; Los Penasquitos Lagoon; Malibu Lagoon; Marina del Rey - Ballona Creek; Marina del Rey; Mission B…	O-12 & O-14	490.193	M-10	33.5114	11914.1	Agua Hedionda; Alamitos Bay; Aliso Creek; Anaheim Bay; Ballona Creek; Batiquitos Lagoon; Bolsa Bay; Bolsa Chica Lowlands; Cabrillo Marina; Carpinteria Salt Marsh; Channel Islands Harbor; Dana Point Harbor; Del Mar Boat Basin; Devereux Lagoon; Goleta Slough; Long Beach Marina; Los Angeles Harbor; Los Angeles River; Los Penasquitos Lagoon; Malibu Lagoon; Marina del Rey - Ballona Creek; Marina del R…	M-09 & M-11	492.49	O-13	33.2433	135.27	Agua Hedionda; Alamitos Bay; Anaheim Bay; Ballona Creek; Batiquitos Lagoon; Bolsa Bay; Bolsa Chica Lowlands; Cabrillo Marina; Carpinteria Salt Marsh; Channel Islands Harbor; Dana Point Harbor; Del Mar Boat Basin; Devereux Lagoon; Goleta Slough; Long Beach Marina; Los Angeles Harbor; Los Angeles River; Los Penasquitos Lagoon; Malibu Lagoon; Marina del Rey - Ballona Creek; Marina del Rey; Mission B…	M-10	33.2434	135.57	Agua Hedionda; Alamitos Bay; Aliso Creek; Anaheim Bay; Ballona Creek; Batiquitos Lagoon; Bolsa Bay; Bolsa Chica Lowlands; Cabrillo Marina; Carpinteria Salt Marsh; Channel Islands Harbor; Dana Point Harbor; Del Mar Boat Basin; Devereux Lagoon; Goleta Slough; Long Beach Marina; Los Angeles Harbor; Los Angeles River; Los Penasquitos Lagoon; Malibu Lagoon; Marina del Rey - Ballona Creek; Marina del R…
43	Not known	Present but unknown abundance	Absent	Not Reported	iNaturalist	2020	record from iNaturalist				Number of oysters in the photo: 1; Positional accuracy; 18m; ID confirmed by Bryce Perog; iNaturalist record was research-grade; iNaturalist observation number: 15123871; Substrate inferred from image and/or Google Maps from lat/long coordinates provided	Yes		32.7894	-117.231	California	Southern California	No	Mission Bay	9.20993	O-13	33.6097	11811.3	Agua Hedionda; Alamitos Bay; Anaheim Bay; Ballona Creek; Batiquitos Lagoon; Bolsa Bay; Bolsa Chica Lowlands; Cabrillo Marina; Carpinteria Salt Marsh; Channel Islands Harbor; Dana Point Harbor; Del Mar Boat Basin; Devereux Lagoon; Goleta Slough; Long Beach Marina; Los Angeles Harbor; Los Angeles River; Los Penasquitos Lagoon; Malibu Lagoon; Marina del Rey - Ballona Creek; Marina del Rey; Mission B…	O-12 & O-14	490.193	M-10	33.5114	11914.1	Agua Hedionda; Alamitos Bay; Aliso Creek; Anaheim Bay; Ballona Creek; Batiquitos Lagoon; Bolsa Bay; Bolsa Chica Lowlands; Cabrillo Marina; Carpinteria Salt Marsh; Channel Islands Harbor; Dana Point Harbor; Del Mar Boat Basin; Devereux Lagoon; Goleta Slough; Long Beach Marina; Los Angeles Harbor; Los Angeles River; Los Penasquitos Lagoon; Malibu Lagoon; Marina del Rey - Ballona Creek; Marina del R…	M-09 & M-11	492.49	O-13	33.2433	135.27	Agua Hedionda; Alamitos Bay; Anaheim Bay; Ballona Creek; Batiquitos Lagoon; Bolsa Bay; Bolsa Chica Lowlands; Cabrillo Marina; Carpinteria Salt Marsh; Channel Islands Harbor; Dana Point Harbor; Del Mar Boat Basin; Devereux Lagoon; Goleta Slough; Long Beach Marina; Los Angeles Harbor; Los Angeles River; Los Penasquitos Lagoon; Malibu Lagoon; Marina del Rey - Ballona Creek; Marina del Rey; Mission B…	M-10	33.2434	135.57	Agua Hedionda; Alamitos Bay; Aliso Creek; Anaheim Bay; Ballona Creek; Batiquitos Lagoon; Bolsa Bay; Bolsa Chica Lowlands; Cabrillo Marina; Carpinteria Salt Marsh; Channel Islands Harbor; Dana Point Harbor; Del Mar Boat Basin; Devereux Lagoon; Goleta Slough; Long Beach Marina; Los Angeles Harbor; Los Angeles River; Los Penasquitos Lagoon; Malibu Lagoon; Marina del Rey - Ballona Creek; Marina del R…
44	Not known	Present but unknown abundance	Absent	Cobble (2"-10")	iNaturalist	2020	record from iNaturalist			Cobble	Number of oysters in the photo: 1; Positional accuracy; 5m; ID confirmed by Bryce Perog; iNaturalist record was research-grade; iNaturalist observation number: 37738425; Substrate inferred from image and/or Google Maps from lat/long coordinates provided	Yes		32.7894	-117.231	California	Southern California	No	Mission Bay	9.20993	O-13	33.6097	11811.3	Agua Hedionda; Alamitos Bay; Anaheim Bay; Ballona Creek; Batiquitos Lagoon; Bolsa Bay; Bolsa Chica Lowlands; Cabrillo Marina; Carpinteria Salt Marsh; Channel Islands Harbor; Dana Point Harbor; Del Mar Boat Basin; Devereux Lagoon; Goleta Slough; Long Beach Marina; Los Angeles Harbor; Los Angeles River; Los Penasquitos Lagoon; Malibu Lagoon; Marina del Rey - Ballona Creek; Marina del Rey; Mission B…	O-12 & O-14	490.193	M-10	33.5114	11914.1	Agua Hedionda; Alamitos Bay; Aliso Creek; Anaheim Bay; Ballona Creek; Batiquitos Lagoon; Bolsa Bay; Bolsa Chica Lowlands; Cabrillo Marina; Carpinteria Salt Marsh; Channel Islands Harbor; Dana Point Harbor; Del Mar Boat Basin; Devereux Lagoon; Goleta Slough; Long Beach Marina; Los Angeles Harbor; Los Angeles River; Los Penasquitos Lagoon; Malibu Lagoon; Marina del Rey - Ballona Creek; Marina del R…	M-09 & M-11	492.49	O-13	33.2433	135.27	Agua Hedionda; Alamitos Bay; Anaheim Bay; Ballona Creek; Batiquitos Lagoon; Bolsa Bay; Bolsa Chica Lowlands; Cabrillo Marina; Carpinteria Salt Marsh; Channel Islands Harbor; Dana Point Harbor; Del Mar Boat Basin; Devereux Lagoon; Goleta Slough; Long Beach Marina; Los Angeles Harbor; Los Angeles River; Los Penasquitos Lagoon; Malibu Lagoon; Marina del Rey - Ballona Creek; Marina del Rey; Mission B…	M-10	33.2434	135.57	Agua Hedionda; Alamitos Bay; Aliso Creek; Anaheim Bay; Ballona Creek; Batiquitos Lagoon; Bolsa Bay; Bolsa Chica Lowlands; Cabrillo Marina; Carpinteria Salt Marsh; Channel Islands Harbor; Dana Point Harbor; Del Mar Boat Basin; Devereux Lagoon; Goleta Slough; Long Beach Marina; Los Angeles Harbor; Los Angeles River; Los Penasquitos Lagoon; Malibu Lagoon; Marina del Rey - Ballona Creek; Marina del R…
45	Not known	Common (>100 oysters)	Absent	Not Reported	iNaturalist	2020	record from iNaturalist				Number of oysters in the photo: 8; Positional accuracy; 10m; ID confirmed by Bryce Perog; iNaturalist record was research-grade; iNaturalist observation number: 39544966; Notes added by iNaturalist observer: Located on hard surface to hold onto. Many clustered together, covered with barnacles. Closed and visible in low tide. grayish in color	Yes		32.7898	-117.231	California	Southern California	No	Mission Bay	9.20993	O-13	33.6097	11811.3	Agua Hedionda; Alamitos Bay; Anaheim Bay; Ballona Creek; Batiquitos Lagoon; Bolsa Bay; Bolsa Chica Lowlands; Cabrillo Marina; Carpinteria Salt Marsh; Channel Islands Harbor; Dana Point Harbor; Del Mar Boat Basin; Devereux Lagoon; Goleta Slough; Long Beach Marina; Los Angeles Harbor; Los Angeles River; Los Penasquitos Lagoon; Malibu Lagoon; Marina del Rey - Ballona Creek; Marina del Rey; Mission B…	O-12 & O-14	490.193	M-10	33.5114	11914.1	Agua Hedionda; Alamitos Bay; Aliso Creek; Anaheim Bay; Ballona Creek; Batiquitos Lagoon; Bolsa Bay; Bolsa Chica Lowlands; Cabrillo Marina; Carpinteria Salt Marsh; Channel Islands Harbor; Dana Point Harbor; Del Mar Boat Basin; Devereux Lagoon; Goleta Slough; Long Beach Marina; Los Angeles Harbor; Los Angeles River; Los Penasquitos Lagoon; Malibu Lagoon; Marina del Rey - Ballona Creek; Marina del R…	M-09 & M-11	492.49	O-13	33.2433	135.27	Agua Hedionda; Alamitos Bay; Anaheim Bay; Ballona Creek; Batiquitos Lagoon; Bolsa Bay; Bolsa Chica Lowlands; Cabrillo Marina; Carpinteria Salt Marsh; Channel Islands Harbor; Dana Point Harbor; Del Mar Boat Basin; Devereux Lagoon; Goleta Slough; Long Beach Marina; Los Angeles Harbor; Los Angeles River; Los Penasquitos Lagoon; Malibu Lagoon; Marina del Rey - Ballona Creek; Marina del Rey; Mission B…	M-10	33.2434	135.57	Agua Hedionda; Alamitos Bay; Aliso Creek; Anaheim Bay; Ballona Creek; Batiquitos Lagoon; Bolsa Bay; Bolsa Chica Lowlands; Cabrillo Marina; Carpinteria Salt Marsh; Channel Islands Harbor; Dana Point Harbor; Del Mar Boat Basin; Devereux Lagoon; Goleta Slough; Long Beach Marina; Los Angeles Harbor; Los Angeles River; Los Penasquitos Lagoon; Malibu Lagoon; Marina del Rey - Ballona Creek; Marina del R…
46	Not known	Common (>100 oysters)	Absent	Sandflat/mudflat	iNaturalist	2020	record from iNaturalist			Mudflat	Number of oysters in the photo: 11; Positional accuracy; 13m; ID confirmed by Bryce Perog; iNaturalist record was research-grade; iNaturalist observation number: 39672835; Notes added by iNaturalist observer: Many oysters found to be growing attached to a solid substrate in the marsh. Appeared to have gooseneck barnacles to be growing on them as well Substrate inferred from image and/or Google Ma…	Yes		32.7899	-117.231	California	Southern California	No	Mission Bay	9.20993	O-13	33.6097	11811.3	Agua Hedionda; Alamitos Bay; Anaheim Bay; Ballona Creek; Batiquitos Lagoon; Bolsa Bay; Bolsa Chica Lowlands; Cabrillo Marina; Carpinteria Salt Marsh; Channel Islands Harbor; Dana Point Harbor; Del Mar Boat Basin; Devereux Lagoon; Goleta Slough; Long Beach Marina; Los Angeles Harbor; Los Angeles River; Los Penasquitos Lagoon; Malibu Lagoon; Marina del Rey - Ballona Creek; Marina del Rey; Mission B…	O-12 & O-14	490.193	M-10	33.5114	11914.1	Agua Hedionda; Alamitos Bay; Aliso Creek; Anaheim Bay; Ballona Creek; Batiquitos Lagoon; Bolsa Bay; Bolsa Chica Lowlands; Cabrillo Marina; Carpinteria Salt Marsh; Channel Islands Harbor; Dana Point Harbor; Del Mar Boat Basin; Devereux Lagoon; Goleta Slough; Long Beach Marina; Los Angeles Harbor; Los Angeles River; Los Penasquitos Lagoon; Malibu Lagoon; Marina del Rey - Ballona Creek; Marina del R…	M-09 & M-11	492.49	O-13	33.2433	135.27	Agua Hedionda; Alamitos Bay; Anaheim Bay; Ballona Creek; Batiquitos Lagoon; Bolsa Bay; Bolsa Chica Lowlands; Cabrillo Marina; Carpinteria Salt Marsh; Channel Islands Harbor; Dana Point Harbor; Del Mar Boat Basin; Devereux Lagoon; Goleta Slough; Long Beach Marina; Los Angeles Harbor; Los Angeles River; Los Penasquitos Lagoon; Malibu Lagoon; Marina del Rey - Ballona Creek; Marina del Rey; Mission B…	M-10	33.2434	135.57	Agua Hedionda; Alamitos Bay; Aliso Creek; Anaheim Bay; Ballona Creek; Batiquitos Lagoon; Bolsa Bay; Bolsa Chica Lowlands; Cabrillo Marina; Carpinteria Salt Marsh; Channel Islands Harbor; Dana Point Harbor; Del Mar Boat Basin; Devereux Lagoon; Goleta Slough; Long Beach Marina; Los Angeles Harbor; Los Angeles River; Los Penasquitos Lagoon; Malibu Lagoon; Marina del Rey - Ballona Creek; Marina del R…
47	Not known	Present but unknown abundance	Absent	Not Reported	iNaturalist	2020	record from iNaturalist				Number of oysters in the photo: 3; Positional accuracy; 5m; ID confirmed by Bryce Perog; iNaturalist observation number: 41460265;	Yes		32.79	-117.231	California	Southern California	No	Mission Bay	9.20993	O-13	33.6097	11811.3	Agua Hedionda; Alamitos Bay; Anaheim Bay; Ballona Creek; Batiquitos Lagoon; Bolsa Bay; Bolsa Chica Lowlands; Cabrillo Marina; Carpinteria Salt Marsh; Channel Islands Harbor; Dana Point Harbor; Del Mar Boat Basin; Devereux Lagoon; Goleta Slough; Long Beach Marina; Los Angeles Harbor; Los Angeles River; Los Penasquitos Lagoon; Malibu Lagoon; Marina del Rey - Ballona Creek; Marina del Rey; Mission B…	O-12 & O-14	490.193	M-10	33.5114	11914.1	Agua Hedionda; Alamitos Bay; Aliso Creek; Anaheim Bay; Ballona Creek; Batiquitos Lagoon; Bolsa Bay; Bolsa Chica Lowlands; Cabrillo Marina; Carpinteria Salt Marsh; Channel Islands Harbor; Dana Point Harbor; Del Mar Boat Basin; Devereux Lagoon; Goleta Slough; Long Beach Marina; Los Angeles Harbor; Los Angeles River; Los Penasquitos Lagoon; Malibu Lagoon; Marina del Rey - Ballona Creek; Marina del R…	M-09 & M-11	492.49	O-13	33.2433	135.27	Agua Hedionda; Alamitos Bay; Anaheim Bay; Ballona Creek; Batiquitos Lagoon; Bolsa Bay; Bolsa Chica Lowlands; Cabrillo Marina; Carpinteria Salt Marsh; Channel Islands Harbor; Dana Point Harbor; Del Mar Boat Basin; Devereux Lagoon; Goleta Slough; Long Beach Marina; Los Angeles Harbor; Los Angeles River; Los Penasquitos Lagoon; Malibu Lagoon; Marina del Rey - Ballona Creek; Marina del Rey; Mission B…	M-10	33.2434	135.57	Agua Hedionda; Alamitos Bay; Aliso Creek; Anaheim Bay; Ballona Creek; Batiquitos Lagoon; Bolsa Bay; Bolsa Chica Lowlands; Cabrillo Marina; Carpinteria Salt Marsh; Channel Islands Harbor; Dana Point Harbor; Del Mar Boat Basin; Devereux Lagoon; Goleta Slough; Long Beach Marina; Los Angeles Harbor; Los Angeles River; Los Penasquitos Lagoon; Malibu Lagoon; Marina del Rey - Ballona Creek; Marina del R…
48	Not known	Common (>100 oysters)	Absent	Not Reported	iNaturalist	2020	record from iNaturalist				Number of oysters in the photo: 7; Positional accuracy; 30m; ID confirmed by Bryce Perog; iNaturalist record was research-grade; iNaturalist observation number: 39673336; Notes added by iNaturalist observer: Clumps of oysters and barnacles clung to whatever solid substrate protruded out of the sand all through the marsh. Likely partially or completely submerged at high tide.	Yes		32.7898	-117.231	California	Southern California	No	Mission Bay	9.20993	O-13	33.6097	11811.3	Agua Hedionda; Alamitos Bay; Anaheim Bay; Ballona Creek; Batiquitos Lagoon; Bolsa Bay; Bolsa Chica Lowlands; Cabrillo Marina; Carpinteria Salt Marsh; Channel Islands Harbor; Dana Point Harbor; Del Mar Boat Basin; Devereux Lagoon; Goleta Slough; Long Beach Marina; Los Angeles Harbor; Los Angeles River; Los Penasquitos Lagoon; Malibu Lagoon; Marina del Rey - Ballona Creek; Marina del Rey; Mission B…	O-12 & O-14	490.193	M-10	33.5114	11914.1	Agua Hedionda; Alamitos Bay; Aliso Creek; Anaheim Bay; Ballona Creek; Batiquitos Lagoon; Bolsa Bay; Bolsa Chica Lowlands; Cabrillo Marina; Carpinteria Salt Marsh; Channel Islands Harbor; Dana Point Harbor; Del Mar Boat Basin; Devereux Lagoon; Goleta Slough; Long Beach Marina; Los Angeles Harbor; Los Angeles River; Los Penasquitos Lagoon; Malibu Lagoon; Marina del Rey - Ballona Creek; Marina del R…	M-09 & M-11	492.49	O-13	33.2433	135.27	Agua Hedionda; Alamitos Bay; Anaheim Bay; Ballona Creek; Batiquitos Lagoon; Bolsa Bay; Bolsa Chica Lowlands; Cabrillo Marina; Carpinteria Salt Marsh; Channel Islands Harbor; Dana Point Harbor; Del Mar Boat Basin; Devereux Lagoon; Goleta Slough; Long Beach Marina; Los Angeles Harbor; Los Angeles River; Los Penasquitos Lagoon; Malibu Lagoon; Marina del Rey - Ballona Creek; Marina del Rey; Mission B…	M-10	33.2434	135.57	Agua Hedionda; Alamitos Bay; Aliso Creek; Anaheim Bay; Ballona Creek; Batiquitos Lagoon; Bolsa Bay; Bolsa Chica Lowlands; Cabrillo Marina; Carpinteria Salt Marsh; Channel Islands Harbor; Dana Point Harbor; Del Mar Boat Basin; Devereux Lagoon; Goleta Slough; Long Beach Marina; Los Angeles Harbor; Los Angeles River; Los Penasquitos Lagoon; Malibu Lagoon; Marina del Rey - Ballona Creek; Marina del R…
49	Not known	Present but unknown abundance	Absent	riprap or boulder (>10”)	iNaturalist	2019	record from iNaturalist				iNaturalist observation number 21004953; Number of oysters in the photo: 5; Positional accuracy: 16m; Notes added by iNaturalist observer: Found in the mudflats residing on a rock with calm water around the organism barely touching it. The climate was cool and cloudy.; Bryce Perog confirmed oyster ID; Substrate inferred from image and/or Google Maps from lat/long coordinates provided	Yes		32.7899	-117.231	California	Southern California	No	Mission Bay	9.20993	O-13	33.6097	11811.3	Agua Hedionda; Alamitos Bay; Anaheim Bay; Ballona Creek; Batiquitos Lagoon; Bolsa Bay; Bolsa Chica Lowlands; Cabrillo Marina; Carpinteria Salt Marsh; Channel Islands Harbor; Dana Point Harbor; Del Mar Boat Basin; Devereux Lagoon; Goleta Slough; Long Beach Marina; Los Angeles Harbor; Los Angeles River; Los Penasquitos Lagoon; Malibu Lagoon; Marina del Rey - Ballona Creek; Marina del Rey; Mission B…	O-12 & O-14	490.193	M-10	33.5114	11914.1	Agua Hedionda; Alamitos Bay; Aliso Creek; Anaheim Bay; Ballona Creek; Batiquitos Lagoon; Bolsa Bay; Bolsa Chica Lowlands; Cabrillo Marina; Carpinteria Salt Marsh; Channel Islands Harbor; Dana Point Harbor; Del Mar Boat Basin; Devereux Lagoon; Goleta Slough; Long Beach Marina; Los Angeles Harbor; Los Angeles River; Los Penasquitos Lagoon; Malibu Lagoon; Marina del Rey - Ballona Creek; Marina del R…	M-09 & M-11	492.49	O-13	33.2433	135.27	Agua Hedionda; Alamitos Bay; Anaheim Bay; Ballona Creek; Batiquitos Lagoon; Bolsa Bay; Bolsa Chica Lowlands; Cabrillo Marina; Carpinteria Salt Marsh; Channel Islands Harbor; Dana Point Harbor; Del Mar Boat Basin; Devereux Lagoon; Goleta Slough; Long Beach Marina; Los Angeles Harbor; Los Angeles River; Los Penasquitos Lagoon; Malibu Lagoon; Marina del Rey - Ballona Creek; Marina del Rey; Mission B…	M-10	33.2434	135.57	Agua Hedionda; Alamitos Bay; Aliso Creek; Anaheim Bay; Ballona Creek; Batiquitos Lagoon; Bolsa Bay; Bolsa Chica Lowlands; Cabrillo Marina; Carpinteria Salt Marsh; Channel Islands Harbor; Dana Point Harbor; Del Mar Boat Basin; Devereux Lagoon; Goleta Slough; Long Beach Marina; Los Angeles Harbor; Los Angeles River; Los Penasquitos Lagoon; Malibu Lagoon; Marina del Rey - Ballona Creek; Marina del R…
50	Not known	Present but unknown abundance	Absent	Not Reported	iNaturalist	2020	record from iNaturalist				Number of oysters in the photo: 1; Positional accuracy; 8m; ID confirmed by Bryce Perog; iNaturalist record was research-grade; iNaturalist observation number: 34187113; Bryce Perog Notes: quite a few C. gigas at blind way. Substrate inferred from image and/or Google Maps from lat/long coordinates provided	Yes		32.7957	-117.23	California	Southern California	No	Mission Bay	9.20993	O-13	33.6097	11811.3	Agua Hedionda; Alamitos Bay; Anaheim Bay; Ballona Creek; Batiquitos Lagoon; Bolsa Bay; Bolsa Chica Lowlands; Cabrillo Marina; Carpinteria Salt Marsh; Channel Islands Harbor; Dana Point Harbor; Del Mar Boat Basin; Devereux Lagoon; Goleta Slough; Long Beach Marina; Los Angeles Harbor; Los Angeles River; Los Penasquitos Lagoon; Malibu Lagoon; Marina del Rey - Ballona Creek; Marina del Rey; Mission B…	O-12 & O-14	490.193	M-10	33.5114	11914.1	Agua Hedionda; Alamitos Bay; Aliso Creek; Anaheim Bay; Ballona Creek; Batiquitos Lagoon; Bolsa Bay; Bolsa Chica Lowlands; Cabrillo Marina; Carpinteria Salt Marsh; Channel Islands Harbor; Dana Point Harbor; Del Mar Boat Basin; Devereux Lagoon; Goleta Slough; Long Beach Marina; Los Angeles Harbor; Los Angeles River; Los Penasquitos Lagoon; Malibu Lagoon; Marina del Rey - Ballona Creek; Marina del R…	M-09 & M-11	492.49	O-13	33.2433	135.27	Agua Hedionda; Alamitos Bay; Anaheim Bay; Ballona Creek; Batiquitos Lagoon; Bolsa Bay; Bolsa Chica Lowlands; Cabrillo Marina; Carpinteria Salt Marsh; Channel Islands Harbor; Dana Point Harbor; Del Mar Boat Basin; Devereux Lagoon; Goleta Slough; Long Beach Marina; Los Angeles Harbor; Los Angeles River; Los Penasquitos Lagoon; Malibu Lagoon; Marina del Rey - Ballona Creek; Marina del Rey; Mission B…	M-10	33.2434	135.57	Agua Hedionda; Alamitos Bay; Aliso Creek; Anaheim Bay; Ballona Creek; Batiquitos Lagoon; Bolsa Bay; Bolsa Chica Lowlands; Cabrillo Marina; Carpinteria Salt Marsh; Channel Islands Harbor; Dana Point Harbor; Del Mar Boat Basin; Devereux Lagoon; Goleta Slough; Long Beach Marina; Los Angeles Harbor; Los Angeles River; Los Penasquitos Lagoon; Malibu Lagoon; Marina del Rey - Ballona Creek; Marina del R…
51	Not known	Common (>100 oysters)	Absent	Sandflat/mudflat	iNaturalist	2020	record from iNaturalist			Mudflat	Number of oysters in the photo: 6; Positional accuracy; 4m; ID confirmed by Bryce Perog; iNaturalist record was research-grade; iNaturalist observation number: 39563889; Bryce Perog Notes: soft sediment habitat (settled on other live CG) Notes added by iNaturalist observer: Found in the mudflats close to the water of the bay. They were all stuck together and alive. Substrate inferred from image a…	Yes		32.7903	-117.23	California	Southern California	No	Mission Bay	9.20993	O-13	33.6097	11811.3	Agua Hedionda; Alamitos Bay; Anaheim Bay; Ballona Creek; Batiquitos Lagoon; Bolsa Bay; Bolsa Chica Lowlands; Cabrillo Marina; Carpinteria Salt Marsh; Channel Islands Harbor; Dana Point Harbor; Del Mar Boat Basin; Devereux Lagoon; Goleta Slough; Long Beach Marina; Los Angeles Harbor; Los Angeles River; Los Penasquitos Lagoon; Malibu Lagoon; Marina del Rey - Ballona Creek; Marina del Rey; Mission B…	O-12 & O-14	490.193	M-10	33.5114	11914.1	Agua Hedionda; Alamitos Bay; Aliso Creek; Anaheim Bay; Ballona Creek; Batiquitos Lagoon; Bolsa Bay; Bolsa Chica Lowlands; Cabrillo Marina; Carpinteria Salt Marsh; Channel Islands Harbor; Dana Point Harbor; Del Mar Boat Basin; Devereux Lagoon; Goleta Slough; Long Beach Marina; Los Angeles Harbor; Los Angeles River; Los Penasquitos Lagoon; Malibu Lagoon; Marina del Rey - Ballona Creek; Marina del R…	M-09 & M-11	492.49	O-13	33.2433	135.27	Agua Hedionda; Alamitos Bay; Anaheim Bay; Ballona Creek; Batiquitos Lagoon; Bolsa Bay; Bolsa Chica Lowlands; Cabrillo Marina; Carpinteria Salt Marsh; Channel Islands Harbor; Dana Point Harbor; Del Mar Boat Basin; Devereux Lagoon; Goleta Slough; Long Beach Marina; Los Angeles Harbor; Los Angeles River; Los Penasquitos Lagoon; Malibu Lagoon; Marina del Rey - Ballona Creek; Marina del Rey; Mission B…	M-10	33.2434	135.57	Agua Hedionda; Alamitos Bay; Aliso Creek; Anaheim Bay; Ballona Creek; Batiquitos Lagoon; Bolsa Bay; Bolsa Chica Lowlands; Cabrillo Marina; Carpinteria Salt Marsh; Channel Islands Harbor; Dana Point Harbor; Del Mar Boat Basin; Devereux Lagoon; Goleta Slough; Long Beach Marina; Los Angeles Harbor; Los Angeles River; Los Penasquitos Lagoon; Malibu Lagoon; Marina del Rey - Ballona Creek; Marina del R…
52	Not known	Common (>100 oysters)	Absent	riprap or boulder (>10”)	iNaturalist	2020	record from iNaturalist			Boulder	Number of oysters in the photo: 7; Positional accuracy; 5m; ID confirmed by Bryce Perog; iNaturalist observation number: 39740559; Notes added by iNaturalist observer: Located attached to a rock in the intertidal muddy zone, but not inundated. Substrate inferred from image and/or Google Maps from lat/long coordinates provided	Yes		32.7903	-117.23	California	Southern California	No	Mission Bay	9.20993	O-13	33.6097	11811.3	Agua Hedionda; Alamitos Bay; Anaheim Bay; Ballona Creek; Batiquitos Lagoon; Bolsa Bay; Bolsa Chica Lowlands; Cabrillo Marina; Carpinteria Salt Marsh; Channel Islands Harbor; Dana Point Harbor; Del Mar Boat Basin; Devereux Lagoon; Goleta Slough; Long Beach Marina; Los Angeles Harbor; Los Angeles River; Los Penasquitos Lagoon; Malibu Lagoon; Marina del Rey - Ballona Creek; Marina del Rey; Mission B…	O-12 & O-14	490.193	M-10	33.5114	11914.1	Agua Hedionda; Alamitos Bay; Aliso Creek; Anaheim Bay; Ballona Creek; Batiquitos Lagoon; Bolsa Bay; Bolsa Chica Lowlands; Cabrillo Marina; Carpinteria Salt Marsh; Channel Islands Harbor; Dana Point Harbor; Del Mar Boat Basin; Devereux Lagoon; Goleta Slough; Long Beach Marina; Los Angeles Harbor; Los Angeles River; Los Penasquitos Lagoon; Malibu Lagoon; Marina del Rey - Ballona Creek; Marina del R…	M-09 & M-11	492.49	O-13	33.2433	135.27	Agua Hedionda; Alamitos Bay; Anaheim Bay; Ballona Creek; Batiquitos Lagoon; Bolsa Bay; Bolsa Chica Lowlands; Cabrillo Marina; Carpinteria Salt Marsh; Channel Islands Harbor; Dana Point Harbor; Del Mar Boat Basin; Devereux Lagoon; Goleta Slough; Long Beach Marina; Los Angeles Harbor; Los Angeles River; Los Penasquitos Lagoon; Malibu Lagoon; Marina del Rey - Ballona Creek; Marina del Rey; Mission B…	M-10	33.2434	135.57	Agua Hedionda; Alamitos Bay; Aliso Creek; Anaheim Bay; Ballona Creek; Batiquitos Lagoon; Bolsa Bay; Bolsa Chica Lowlands; Cabrillo Marina; Carpinteria Salt Marsh; Channel Islands Harbor; Dana Point Harbor; Del Mar Boat Basin; Devereux Lagoon; Goleta Slough; Long Beach Marina; Los Angeles Harbor; Los Angeles River; Los Penasquitos Lagoon; Malibu Lagoon; Marina del Rey - Ballona Creek; Marina del R…
53	Not known	Common (>100 oysters)	Absent	Sandflat/mudflat	iNaturalist	2019	record from iNaturalist				iNaturalist observation number 21064837; Number of oysters in the photo: 6; Positional accuracy: 202m; Notes added by iNaturalist observer: mudflat, increased algae and seaweed growth near here. The Pacific oyster has what I believe are (acorn?) barnacles growing on it. In another instance I found small crabs under the oyster (my camera was unable to focus on the crab).; Bryce Perog confirmed oys…	Yes		32.7957	-117.23	California	Southern California	No	Mission Bay	9.20993	O-13	33.6097	11811.3	Agua Hedionda; Alamitos Bay; Anaheim Bay; Ballona Creek; Batiquitos Lagoon; Bolsa Bay; Bolsa Chica Lowlands; Cabrillo Marina; Carpinteria Salt Marsh; Channel Islands Harbor; Dana Point Harbor; Del Mar Boat Basin; Devereux Lagoon; Goleta Slough; Long Beach Marina; Los Angeles Harbor; Los Angeles River; Los Penasquitos Lagoon; Malibu Lagoon; Marina del Rey - Ballona Creek; Marina del Rey; Mission B…	O-12 & O-14	490.193	M-10	33.5114	11914.1	Agua Hedionda; Alamitos Bay; Aliso Creek; Anaheim Bay; Ballona Creek; Batiquitos Lagoon; Bolsa Bay; Bolsa Chica Lowlands; Cabrillo Marina; Carpinteria Salt Marsh; Channel Islands Harbor; Dana Point Harbor; Del Mar Boat Basin; Devereux Lagoon; Goleta Slough; Long Beach Marina; Los Angeles Harbor; Los Angeles River; Los Penasquitos Lagoon; Malibu Lagoon; Marina del Rey - Ballona Creek; Marina del R…	M-09 & M-11	492.49	O-13	33.2433	135.27	Agua Hedionda; Alamitos Bay; Anaheim Bay; Ballona Creek; Batiquitos Lagoon; Bolsa Bay; Bolsa Chica Lowlands; Cabrillo Marina; Carpinteria Salt Marsh; Channel Islands Harbor; Dana Point Harbor; Del Mar Boat Basin; Devereux Lagoon; Goleta Slough; Long Beach Marina; Los Angeles Harbor; Los Angeles River; Los Penasquitos Lagoon; Malibu Lagoon; Marina del Rey - Ballona Creek; Marina del Rey; Mission B…	M-10	33.2434	135.57	Agua Hedionda; Alamitos Bay; Aliso Creek; Anaheim Bay; Ballona Creek; Batiquitos Lagoon; Bolsa Bay; Bolsa Chica Lowlands; Cabrillo Marina; Carpinteria Salt Marsh; Channel Islands Harbor; Dana Point Harbor; Del Mar Boat Basin; Devereux Lagoon; Goleta Slough; Long Beach Marina; Los Angeles Harbor; Los Angeles River; Los Penasquitos Lagoon; Malibu Lagoon; Marina del Rey - Ballona Creek; Marina del R…
54	Not known	Common (>100 oysters)	Absent	Not Reported	iNaturalist	2019	record from iNaturalist				Number of oysters in the photo: 8; Positional accuracy; 5m; ID confirmed by Bryce Perog; iNaturalist record was research-grade; iNaturalist observation number: 21011413;	Yes		32.7905	-117.23	California	Southern California	No	Mission Bay	9.20993	O-13	33.6097	11811.3	Agua Hedionda; Alamitos Bay; Anaheim Bay; Ballona Creek; Batiquitos Lagoon; Bolsa Bay; Bolsa Chica Lowlands; Cabrillo Marina; Carpinteria Salt Marsh; Channel Islands Harbor; Dana Point Harbor; Del Mar Boat Basin; Devereux Lagoon; Goleta Slough; Long Beach Marina; Los Angeles Harbor; Los Angeles River; Los Penasquitos Lagoon; Malibu Lagoon; Marina del Rey - Ballona Creek; Marina del Rey; Mission B…	O-12 & O-14	490.193	M-10	33.5114	11914.1	Agua Hedionda; Alamitos Bay; Aliso Creek; Anaheim Bay; Ballona Creek; Batiquitos Lagoon; Bolsa Bay; Bolsa Chica Lowlands; Cabrillo Marina; Carpinteria Salt Marsh; Channel Islands Harbor; Dana Point Harbor; Del Mar Boat Basin; Devereux Lagoon; Goleta Slough; Long Beach Marina; Los Angeles Harbor; Los Angeles River; Los Penasquitos Lagoon; Malibu Lagoon; Marina del Rey - Ballona Creek; Marina del R…	M-09 & M-11	492.49	O-13	33.2433	135.27	Agua Hedionda; Alamitos Bay; Anaheim Bay; Ballona Creek; Batiquitos Lagoon; Bolsa Bay; Bolsa Chica Lowlands; Cabrillo Marina; Carpinteria Salt Marsh; Channel Islands Harbor; Dana Point Harbor; Del Mar Boat Basin; Devereux Lagoon; Goleta Slough; Long Beach Marina; Los Angeles Harbor; Los Angeles River; Los Penasquitos Lagoon; Malibu Lagoon; Marina del Rey - Ballona Creek; Marina del Rey; Mission B…	M-10	33.2434	135.57	Agua Hedionda; Alamitos Bay; Aliso Creek; Anaheim Bay; Ballona Creek; Batiquitos Lagoon; Bolsa Bay; Bolsa Chica Lowlands; Cabrillo Marina; Carpinteria Salt Marsh; Channel Islands Harbor; Dana Point Harbor; Del Mar Boat Basin; Devereux Lagoon; Goleta Slough; Long Beach Marina; Los Angeles Harbor; Los Angeles River; Los Penasquitos Lagoon; Malibu Lagoon; Marina del Rey - Ballona Creek; Marina del R…
55	Not known	Common (>100 oysters)	Absent	riprap or boulder (>10”)	iNaturalist	2018	record from iNaturalist			Boulder	Number of oysters in the photo: 7; Positional accuracy; 5m; ID confirmed by Bryce Perog; iNaturalist observation number: 10984669; Substrate inferred from image and/or Google Maps from lat/long coordinates provided	Yes		32.7913	-117.229	California	Southern California	No	Mission Bay	9.20993	O-13	33.6097	11811.3	Agua Hedionda; Alamitos Bay; Anaheim Bay; Ballona Creek; Batiquitos Lagoon; Bolsa Bay; Bolsa Chica Lowlands; Cabrillo Marina; Carpinteria Salt Marsh; Channel Islands Harbor; Dana Point Harbor; Del Mar Boat Basin; Devereux Lagoon; Goleta Slough; Long Beach Marina; Los Angeles Harbor; Los Angeles River; Los Penasquitos Lagoon; Malibu Lagoon; Marina del Rey - Ballona Creek; Marina del Rey; Mission B…	O-12 & O-14	490.193	M-10	33.5114	11914.1	Agua Hedionda; Alamitos Bay; Aliso Creek; Anaheim Bay; Ballona Creek; Batiquitos Lagoon; Bolsa Bay; Bolsa Chica Lowlands; Cabrillo Marina; Carpinteria Salt Marsh; Channel Islands Harbor; Dana Point Harbor; Del Mar Boat Basin; Devereux Lagoon; Goleta Slough; Long Beach Marina; Los Angeles Harbor; Los Angeles River; Los Penasquitos Lagoon; Malibu Lagoon; Marina del Rey - Ballona Creek; Marina del R…	M-09 & M-11	492.49	O-13	33.2433	135.27	Agua Hedionda; Alamitos Bay; Anaheim Bay; Ballona Creek; Batiquitos Lagoon; Bolsa Bay; Bolsa Chica Lowlands; Cabrillo Marina; Carpinteria Salt Marsh; Channel Islands Harbor; Dana Point Harbor; Del Mar Boat Basin; Devereux Lagoon; Goleta Slough; Long Beach Marina; Los Angeles Harbor; Los Angeles River; Los Penasquitos Lagoon; Malibu Lagoon; Marina del Rey - Ballona Creek; Marina del Rey; Mission B…	M-10	33.2434	135.57	Agua Hedionda; Alamitos Bay; Aliso Creek; Anaheim Bay; Ballona Creek; Batiquitos Lagoon; Bolsa Bay; Bolsa Chica Lowlands; Cabrillo Marina; Carpinteria Salt Marsh; Channel Islands Harbor; Dana Point Harbor; Del Mar Boat Basin; Devereux Lagoon; Goleta Slough; Long Beach Marina; Los Angeles Harbor; Los Angeles River; Los Penasquitos Lagoon; Malibu Lagoon; Marina del Rey - Ballona Creek; Marina del R…
56	Rare (1-100 oysters)	Absent	Absent	Not Reported	Bonnot, P.	1935	published record (see citation)	Bonnot, P., 1935. The California Oyster Industry. California Fish and Game, 21(1), pp.65-80.	Mission Bay		native oysters in small quanities	Yes		32.7791	-117.228	California	Southern California	No	Mission Bay	9.20993	O-13	33.6097	11811.3	Agua Hedionda; Alamitos Bay; Anaheim Bay; Ballona Creek; Batiquitos Lagoon; Bolsa Bay; Bolsa Chica Lowlands; Cabrillo Marina; Carpinteria Salt Marsh; Channel Islands Harbor; Dana Point Harbor; Del Mar Boat Basin; Devereux Lagoon; Goleta Slough; Long Beach Marina; Los Angeles Harbor; Los Angeles River; Los Penasquitos Lagoon; Malibu Lagoon; Marina del Rey - Ballona Creek; Marina del Rey; Mission B…	O-12 & O-14	490.193	M-10	33.5114	11914.1	Agua Hedionda; Alamitos Bay; Aliso Creek; Anaheim Bay; Ballona Creek; Batiquitos Lagoon; Bolsa Bay; Bolsa Chica Lowlands; Cabrillo Marina; Carpinteria Salt Marsh; Channel Islands Harbor; Dana Point Harbor; Del Mar Boat Basin; Devereux Lagoon; Goleta Slough; Long Beach Marina; Los Angeles Harbor; Los Angeles River; Los Penasquitos Lagoon; Malibu Lagoon; Marina del Rey - Ballona Creek; Marina del R…	M-09 & M-11	492.49	O-13	33.2433	135.27	Agua Hedionda; Alamitos Bay; Anaheim Bay; Ballona Creek; Batiquitos Lagoon; Bolsa Bay; Bolsa Chica Lowlands; Cabrillo Marina; Carpinteria Salt Marsh; Channel Islands Harbor; Dana Point Harbor; Del Mar Boat Basin; Devereux Lagoon; Goleta Slough; Long Beach Marina; Los Angeles Harbor; Los Angeles River; Los Penasquitos Lagoon; Malibu Lagoon; Marina del Rey - Ballona Creek; Marina del Rey; Mission B…	M-10	33.2434	135.57	Agua Hedionda; Alamitos Bay; Aliso Creek; Anaheim Bay; Ballona Creek; Batiquitos Lagoon; Bolsa Bay; Bolsa Chica Lowlands; Cabrillo Marina; Carpinteria Salt Marsh; Channel Islands Harbor; Dana Point Harbor; Del Mar Boat Basin; Devereux Lagoon; Goleta Slough; Long Beach Marina; Los Angeles Harbor; Los Angeles River; Los Penasquitos Lagoon; Malibu Lagoon; Marina del Rey - Ballona Creek; Marina del R…
57	Common (>100 oysters)	Present but unknown abundance	Absent	riprap or boulder (>10”)	Polson, M.P.	2006	published record (see citation)	Polson, M.P. & Zacherl, D.C., 2009. Geographic Distribution and Intertidal Population Status for the Olympia Oyster, Ostrea lurida Carpenter 1864, from Alaska to Baja. Journal of Shellfish Research, 28(1), pp.69-77.	Mission Bay Kendall Frost	riprap	Crooks et al. 2015 saw C. gigas at approximately the same time (2005) as Polson & Zacherl in Mission Bay; Substrate gathered from raw field notes	Yes		32.7946	-117.224	California	Southern California	No	Mission Bay	9.20993	O-13	33.6097	11811.3	Agua Hedionda; Alamitos Bay; Anaheim Bay; Ballona Creek; Batiquitos Lagoon; Bolsa Bay; Bolsa Chica Lowlands; Cabrillo Marina; Carpinteria Salt Marsh; Channel Islands Harbor; Dana Point Harbor; Del Mar Boat Basin; Devereux Lagoon; Goleta Slough; Long Beach Marina; Los Angeles Harbor; Los Angeles River; Los Penasquitos Lagoon; Malibu Lagoon; Marina del Rey - Ballona Creek; Marina del Rey; Mission B…	O-12 & O-14	490.193	M-10	33.5114	11914.1	Agua Hedionda; Alamitos Bay; Aliso Creek; Anaheim Bay; Ballona Creek; Batiquitos Lagoon; Bolsa Bay; Bolsa Chica Lowlands; Cabrillo Marina; Carpinteria Salt Marsh; Channel Islands Harbor; Dana Point Harbor; Del Mar Boat Basin; Devereux Lagoon; Goleta Slough; Long Beach Marina; Los Angeles Harbor; Los Angeles River; Los Penasquitos Lagoon; Malibu Lagoon; Marina del Rey - Ballona Creek; Marina del R…	M-09 & M-11	492.49	O-13	33.2433	135.27	Agua Hedionda; Alamitos Bay; Anaheim Bay; Ballona Creek; Batiquitos Lagoon; Bolsa Bay; Bolsa Chica Lowlands; Cabrillo Marina; Carpinteria Salt Marsh; Channel Islands Harbor; Dana Point Harbor; Del Mar Boat Basin; Devereux Lagoon; Goleta Slough; Long Beach Marina; Los Angeles Harbor; Los Angeles River; Los Penasquitos Lagoon; Malibu Lagoon; Marina del Rey - Ballona Creek; Marina del Rey; Mission B…	M-10	33.2434	135.57	Agua Hedionda; Alamitos Bay; Aliso Creek; Anaheim Bay; Ballona Creek; Batiquitos Lagoon; Bolsa Bay; Bolsa Chica Lowlands; Cabrillo Marina; Carpinteria Salt Marsh; Channel Islands Harbor; Dana Point Harbor; Del Mar Boat Basin; Devereux Lagoon; Goleta Slough; Long Beach Marina; Los Angeles Harbor; Los Angeles River; Los Penasquitos Lagoon; Malibu Lagoon; Marina del Rey - Ballona Creek; Marina del R…
58	Present but unknown abundance	Not known	Absent	Sandflat/mudflat	Morrison, R.L.	1929	published record (see citation)	Morrison, R.L., 1930. A Study of Molluscs Found at Mission Bay, San Diego, California: Their Classification and Special Attention to their Distribution. M.S. Thesis. Los Angeles, California: University of Southern California.	Area Three	area limits - "From the point of Crown Point north and east around the north side of the bay; south on the east side of the bay to the mouth of Hardy's Slough".	No exact location given. Morrison found O. lurida on other substrates but "mud" was the most common. The other substrates were "gravel", "sand, clay, mud", "clay", "sandy rock", and "on pilings"	Yes		32.7867	-117.223	California	Southern California	No	Mission Bay	9.20993	O-13	33.6097	11811.3	Agua Hedionda; Alamitos Bay; Anaheim Bay; Ballona Creek; Batiquitos Lagoon; Bolsa Bay; Bolsa Chica Lowlands; Cabrillo Marina; Carpinteria Salt Marsh; Channel Islands Harbor; Dana Point Harbor; Del Mar Boat Basin; Devereux Lagoon; Goleta Slough; Long Beach Marina; Los Angeles Harbor; Los Angeles River; Los Penasquitos Lagoon; Malibu Lagoon; Marina del Rey - Ballona Creek; Marina del Rey; Mission B…	O-12 & O-14	490.193	M-10	33.5114	11914.1	Agua Hedionda; Alamitos Bay; Aliso Creek; Anaheim Bay; Ballona Creek; Batiquitos Lagoon; Bolsa Bay; Bolsa Chica Lowlands; Cabrillo Marina; Carpinteria Salt Marsh; Channel Islands Harbor; Dana Point Harbor; Del Mar Boat Basin; Devereux Lagoon; Goleta Slough; Long Beach Marina; Los Angeles Harbor; Los Angeles River; Los Penasquitos Lagoon; Malibu Lagoon; Marina del Rey - Ballona Creek; Marina del R…	M-09 & M-11	492.49	O-13	33.2433	135.27	Agua Hedionda; Alamitos Bay; Anaheim Bay; Ballona Creek; Batiquitos Lagoon; Bolsa Bay; Bolsa Chica Lowlands; Cabrillo Marina; Carpinteria Salt Marsh; Channel Islands Harbor; Dana Point Harbor; Del Mar Boat Basin; Devereux Lagoon; Goleta Slough; Long Beach Marina; Los Angeles Harbor; Los Angeles River; Los Penasquitos Lagoon; Malibu Lagoon; Marina del Rey - Ballona Creek; Marina del Rey; Mission B…	M-10	33.2434	135.57	Agua Hedionda; Alamitos Bay; Aliso Creek; Anaheim Bay; Ballona Creek; Batiquitos Lagoon; Bolsa Bay; Bolsa Chica Lowlands; Cabrillo Marina; Carpinteria Salt Marsh; Channel Islands Harbor; Dana Point Harbor; Del Mar Boat Basin; Devereux Lagoon; Goleta Slough; Long Beach Marina; Los Angeles Harbor; Los Angeles River; Los Penasquitos Lagoon; Malibu Lagoon; Marina del Rey - Ballona Creek; Marina del R…
59	Common (>100 oysters)	Not known	Absent	Not Reported	Carson, H.	2007	published record (see citation)	Carson, H.S., 2010. Population Connectivity of the Olympia Oyster in Southern California. Limnology and Oceanography, 55(1), pp.134-148.	East Shores Park		Did a survey in 2006 and 2007 and determined these sites had the highest abundances of adult O. lurida. Inferred location from site name and map (Fig 2)	Yes		32.7911	-117.211	California	Southern California	No	Mission Bay	9.20993	O-13	33.6097	11811.3	Agua Hedionda; Alamitos Bay; Anaheim Bay; Ballona Creek; Batiquitos Lagoon; Bolsa Bay; Bolsa Chica Lowlands; Cabrillo Marina; Carpinteria Salt Marsh; Channel Islands Harbor; Dana Point Harbor; Del Mar Boat Basin; Devereux Lagoon; Goleta Slough; Long Beach Marina; Los Angeles Harbor; Los Angeles River; Los Penasquitos Lagoon; Malibu Lagoon; Marina del Rey - Ballona Creek; Marina del Rey; Mission B…	O-12 & O-14	490.193	M-10	33.5114	11914.1	Agua Hedionda; Alamitos Bay; Aliso Creek; Anaheim Bay; Ballona Creek; Batiquitos Lagoon; Bolsa Bay; Bolsa Chica Lowlands; Cabrillo Marina; Carpinteria Salt Marsh; Channel Islands Harbor; Dana Point Harbor; Del Mar Boat Basin; Devereux Lagoon; Goleta Slough; Long Beach Marina; Los Angeles Harbor; Los Angeles River; Los Penasquitos Lagoon; Malibu Lagoon; Marina del Rey - Ballona Creek; Marina del R…	M-09 & M-11	492.49	O-13	33.2433	135.27	Agua Hedionda; Alamitos Bay; Anaheim Bay; Ballona Creek; Batiquitos Lagoon; Bolsa Bay; Bolsa Chica Lowlands; Cabrillo Marina; Carpinteria Salt Marsh; Channel Islands Harbor; Dana Point Harbor; Del Mar Boat Basin; Devereux Lagoon; Goleta Slough; Long Beach Marina; Los Angeles Harbor; Los Angeles River; Los Penasquitos Lagoon; Malibu Lagoon; Marina del Rey - Ballona Creek; Marina del Rey; Mission B…	M-10	33.2434	135.57	Agua Hedionda; Alamitos Bay; Aliso Creek; Anaheim Bay; Ballona Creek; Batiquitos Lagoon; Bolsa Bay; Bolsa Chica Lowlands; Cabrillo Marina; Carpinteria Salt Marsh; Channel Islands Harbor; Dana Point Harbor; Del Mar Boat Basin; Devereux Lagoon; Goleta Slough; Long Beach Marina; Los Angeles Harbor; Los Angeles River; Los Penasquitos Lagoon; Malibu Lagoon; Marina del Rey - Ballona Creek; Marina del R…
60	Common (>100 oysters)	Present but unknown abundance	Absent	riprap or boulder (>10”)	Polson, M.P.	2006	other (see citation)	Polson unpub.	Mission Site A		Provided location and abundance in original field notes. Had rank 2 for all stops	Yes		32.7921	-117.21	California	Southern California	No	Mission Bay	9.20993	O-13	33.6097	11811.3	Agua Hedionda; Alamitos Bay; Anaheim Bay; Ballona Creek; Batiquitos Lagoon; Bolsa Bay; Bolsa Chica Lowlands; Cabrillo Marina; Carpinteria Salt Marsh; Channel Islands Harbor; Dana Point Harbor; Del Mar Boat Basin; Devereux Lagoon; Goleta Slough; Long Beach Marina; Los Angeles Harbor; Los Angeles River; Los Penasquitos Lagoon; Malibu Lagoon; Marina del Rey - Ballona Creek; Marina del Rey; Mission B…	O-12 & O-14	490.193	M-10	33.5114	11914.1	Agua Hedionda; Alamitos Bay; Aliso Creek; Anaheim Bay; Ballona Creek; Batiquitos Lagoon; Bolsa Bay; Bolsa Chica Lowlands; Cabrillo Marina; Carpinteria Salt Marsh; Channel Islands Harbor; Dana Point Harbor; Del Mar Boat Basin; Devereux Lagoon; Goleta Slough; Long Beach Marina; Los Angeles Harbor; Los Angeles River; Los Penasquitos Lagoon; Malibu Lagoon; Marina del Rey - Ballona Creek; Marina del R…	M-09 & M-11	492.49	O-13	33.2433	135.27	Agua Hedionda; Alamitos Bay; Anaheim Bay; Ballona Creek; Batiquitos Lagoon; Bolsa Bay; Bolsa Chica Lowlands; Cabrillo Marina; Carpinteria Salt Marsh; Channel Islands Harbor; Dana Point Harbor; Del Mar Boat Basin; Devereux Lagoon; Goleta Slough; Long Beach Marina; Los Angeles Harbor; Los Angeles River; Los Penasquitos Lagoon; Malibu Lagoon; Marina del Rey - Ballona Creek; Marina del Rey; Mission B…	M-10	33.2434	135.57	Agua Hedionda; Alamitos Bay; Aliso Creek; Anaheim Bay; Ballona Creek; Batiquitos Lagoon; Bolsa Bay; Bolsa Chica Lowlands; Cabrillo Marina; Carpinteria Salt Marsh; Channel Islands Harbor; Dana Point Harbor; Del Mar Boat Basin; Devereux Lagoon; Goleta Slough; Long Beach Marina; Los Angeles Harbor; Los Angeles River; Los Penasquitos Lagoon; Malibu Lagoon; Marina del Rey - Ballona Creek; Marina del R…
61	Not known	Common (>100 oysters)	Absent	riprap or boulder (>10”)	iNaturalist	2018	record from iNaturalist			riprap	iNaturalist observation number 10186757; Number of oysters in the photo: many (>20); Positional accuracy: 25m; Bryce Perog confirmed oyster ID	Yes		32.79	-117.211	California	Southern California	No	Mission Bay	9.20993	O-13	33.6097	11811.3	Agua Hedionda; Alamitos Bay; Anaheim Bay; Ballona Creek; Batiquitos Lagoon; Bolsa Bay; Bolsa Chica Lowlands; Cabrillo Marina; Carpinteria Salt Marsh; Channel Islands Harbor; Dana Point Harbor; Del Mar Boat Basin; Devereux Lagoon; Goleta Slough; Long Beach Marina; Los Angeles Harbor; Los Angeles River; Los Penasquitos Lagoon; Malibu Lagoon; Marina del Rey - Ballona Creek; Marina del Rey; Mission B…	O-12 & O-14	490.193	M-10	33.5114	11914.1	Agua Hedionda; Alamitos Bay; Aliso Creek; Anaheim Bay; Ballona Creek; Batiquitos Lagoon; Bolsa Bay; Bolsa Chica Lowlands; Cabrillo Marina; Carpinteria Salt Marsh; Channel Islands Harbor; Dana Point Harbor; Del Mar Boat Basin; Devereux Lagoon; Goleta Slough; Long Beach Marina; Los Angeles Harbor; Los Angeles River; Los Penasquitos Lagoon; Malibu Lagoon; Marina del Rey - Ballona Creek; Marina del R…	M-09 & M-11	492.49	O-13	33.2433	135.27	Agua Hedionda; Alamitos Bay; Anaheim Bay; Ballona Creek; Batiquitos Lagoon; Bolsa Bay; Bolsa Chica Lowlands; Cabrillo Marina; Carpinteria Salt Marsh; Channel Islands Harbor; Dana Point Harbor; Del Mar Boat Basin; Devereux Lagoon; Goleta Slough; Long Beach Marina; Los Angeles Harbor; Los Angeles River; Los Penasquitos Lagoon; Malibu Lagoon; Marina del Rey - Ballona Creek; Marina del Rey; Mission B…	M-10	33.2434	135.57	Agua Hedionda; Alamitos Bay; Aliso Creek; Anaheim Bay; Ballona Creek; Batiquitos Lagoon; Bolsa Bay; Bolsa Chica Lowlands; Cabrillo Marina; Carpinteria Salt Marsh; Channel Islands Harbor; Dana Point Harbor; Del Mar Boat Basin; Devereux Lagoon; Goleta Slough; Long Beach Marina; Los Angeles Harbor; Los Angeles River; Los Penasquitos Lagoon; Malibu Lagoon; Marina del Rey - Ballona Creek; Marina del R…
62	Not known	Common (>100 oysters)	Absent	riprap or boulder (>10”)	iNaturalist	2019	record from iNaturalist			riprap	Number of oysters in the photo: many (>20); Positional accuracy; 63m; ID confirmed by Bryce Perog; iNaturalist record was research-grade; iNaturalist observation number: 31992375; Notes added by iNaturalist observer: Large, 6â€ long, covering rocks along the riverbank next to the bike path Substrate inferred from image and/or Google Maps from lat/long coordinates provided	Yes		32.7558	-117.24	California	Southern California	No	San Diego River	1.46817	O-13	33.6097	11811.3	Agua Hedionda; Alamitos Bay; Anaheim Bay; Ballona Creek; Batiquitos Lagoon; Bolsa Bay; Bolsa Chica Lowlands; Cabrillo Marina; Carpinteria Salt Marsh; Channel Islands Harbor; Dana Point Harbor; Del Mar Boat Basin; Devereux Lagoon; Goleta Slough; Long Beach Marina; Los Angeles Harbor; Los Angeles River; Los Penasquitos Lagoon; Malibu Lagoon; Marina del Rey - Ballona Creek; Marina del Rey; Mission B…	O-12 & O-14	490.193	M-10	33.5114	11914.1	Agua Hedionda; Alamitos Bay; Aliso Creek; Anaheim Bay; Ballona Creek; Batiquitos Lagoon; Bolsa Bay; Bolsa Chica Lowlands; Cabrillo Marina; Carpinteria Salt Marsh; Channel Islands Harbor; Dana Point Harbor; Del Mar Boat Basin; Devereux Lagoon; Goleta Slough; Long Beach Marina; Los Angeles Harbor; Los Angeles River; Los Penasquitos Lagoon; Malibu Lagoon; Marina del Rey - Ballona Creek; Marina del R…	M-09 & M-11	492.49	O-13	33.2433	135.27	Agua Hedionda; Alamitos Bay; Anaheim Bay; Ballona Creek; Batiquitos Lagoon; Bolsa Bay; Bolsa Chica Lowlands; Cabrillo Marina; Carpinteria Salt Marsh; Channel Islands Harbor; Dana Point Harbor; Del Mar Boat Basin; Devereux Lagoon; Goleta Slough; Long Beach Marina; Los Angeles Harbor; Los Angeles River; Los Penasquitos Lagoon; Malibu Lagoon; Marina del Rey - Ballona Creek; Marina del Rey; Mission B…	M-10	33.2434	135.57	Agua Hedionda; Alamitos Bay; Aliso Creek; Anaheim Bay; Ballona Creek; Batiquitos Lagoon; Bolsa Bay; Bolsa Chica Lowlands; Cabrillo Marina; Carpinteria Salt Marsh; Channel Islands Harbor; Dana Point Harbor; Del Mar Boat Basin; Devereux Lagoon; Goleta Slough; Long Beach Marina; Los Angeles Harbor; Los Angeles River; Los Penasquitos Lagoon; Malibu Lagoon; Marina del Rey - Ballona Creek; Marina del R…
63	Common (>100 oysters)	Common (>100 oysters)	Absent	riprap or boulder (>10”)	Langevin, J.	2019	published record (see citation)	Langevin, J., 2019. The Distribution and Demography of the Invasive Pacific Oyster, Crassostrea gigas, and Native Olympia Oyster, Ostrea lurida, in the San Diego River. M.S. Thesis. San Diego, California: University of San Diego.	San Diego River	riprap		Yes		32.7584	-117.238	California	Southern California	No	San Diego River	1.46817	O-13	33.6097	11811.3	Agua Hedionda; Alamitos Bay; Anaheim Bay; Ballona Creek; Batiquitos Lagoon; Bolsa Bay; Bolsa Chica Lowlands; Cabrillo Marina; Carpinteria Salt Marsh; Channel Islands Harbor; Dana Point Harbor; Del Mar Boat Basin; Devereux Lagoon; Goleta Slough; Long Beach Marina; Los Angeles Harbor; Los Angeles River; Los Penasquitos Lagoon; Malibu Lagoon; Marina del Rey - Ballona Creek; Marina del Rey; Mission B…	O-12 & O-14	490.193	M-10	33.5114	11914.1	Agua Hedionda; Alamitos Bay; Aliso Creek; Anaheim Bay; Ballona Creek; Batiquitos Lagoon; Bolsa Bay; Bolsa Chica Lowlands; Cabrillo Marina; Carpinteria Salt Marsh; Channel Islands Harbor; Dana Point Harbor; Del Mar Boat Basin; Devereux Lagoon; Goleta Slough; Long Beach Marina; Los Angeles Harbor; Los Angeles River; Los Penasquitos Lagoon; Malibu Lagoon; Marina del Rey - Ballona Creek; Marina del R…	M-09 & M-11	492.49	O-13	33.2433	135.27	Agua Hedionda; Alamitos Bay; Anaheim Bay; Ballona Creek; Batiquitos Lagoon; Bolsa Bay; Bolsa Chica Lowlands; Cabrillo Marina; Carpinteria Salt Marsh; Channel Islands Harbor; Dana Point Harbor; Del Mar Boat Basin; Devereux Lagoon; Goleta Slough; Long Beach Marina; Los Angeles Harbor; Los Angeles River; Los Penasquitos Lagoon; Malibu Lagoon; Marina del Rey - Ballona Creek; Marina del Rey; Mission B…	M-10	33.2434	135.57	Agua Hedionda; Alamitos Bay; Aliso Creek; Anaheim Bay; Ballona Creek; Batiquitos Lagoon; Bolsa Bay; Bolsa Chica Lowlands; Cabrillo Marina; Carpinteria Salt Marsh; Channel Islands Harbor; Dana Point Harbor; Del Mar Boat Basin; Devereux Lagoon; Goleta Slough; Long Beach Marina; Los Angeles Harbor; Los Angeles River; Los Penasquitos Lagoon; Malibu Lagoon; Marina del Rey - Ballona Creek; Marina del R…
64	Present but unknown abundance	Present but unknown abundance	Absent	Not Reported	Crooks, J.A., Crooks, K.R. & Crooks, A.J.	2015	published record (see citation)	Crooks, J.A., Crooks, K.R. & Crooks, A.J., 2015. Observations of the Non-Native Pacific oyster (Crassostrea gigas) in San Diego County, California. California Fish Game, 101, pp.101-107.	San Diego River flood control channel		No exact location given. No year of observation given. Personal communication with Jeff Crooks confirms that O. lurida present but unknown abundance	Yes		32.7594	-117.217	California	Southern California	No	San Diego River	1.46817	O-13	33.6097	11811.3	Agua Hedionda; Alamitos Bay; Anaheim Bay; Ballona Creek; Batiquitos Lagoon; Bolsa Bay; Bolsa Chica Lowlands; Cabrillo Marina; Carpinteria Salt Marsh; Channel Islands Harbor; Dana Point Harbor; Del Mar Boat Basin; Devereux Lagoon; Goleta Slough; Long Beach Marina; Los Angeles Harbor; Los Angeles River; Los Penasquitos Lagoon; Malibu Lagoon; Marina del Rey - Ballona Creek; Marina del Rey; Mission B…	O-12 & O-14	490.193	M-10	33.5114	11914.1	Agua Hedionda; Alamitos Bay; Aliso Creek; Anaheim Bay; Ballona Creek; Batiquitos Lagoon; Bolsa Bay; Bolsa Chica Lowlands; Cabrillo Marina; Carpinteria Salt Marsh; Channel Islands Harbor; Dana Point Harbor; Del Mar Boat Basin; Devereux Lagoon; Goleta Slough; Long Beach Marina; Los Angeles Harbor; Los Angeles River; Los Penasquitos Lagoon; Malibu Lagoon; Marina del Rey - Ballona Creek; Marina del R…	M-09 & M-11	492.49	O-13	33.2433	135.27	Agua Hedionda; Alamitos Bay; Anaheim Bay; Ballona Creek; Batiquitos Lagoon; Bolsa Bay; Bolsa Chica Lowlands; Cabrillo Marina; Carpinteria Salt Marsh; Channel Islands Harbor; Dana Point Harbor; Del Mar Boat Basin; Devereux Lagoon; Goleta Slough; Long Beach Marina; Los Angeles Harbor; Los Angeles River; Los Penasquitos Lagoon; Malibu Lagoon; Marina del Rey - Ballona Creek; Marina del Rey; Mission B…	M-10	33.2434	135.57	Agua Hedionda; Alamitos Bay; Aliso Creek; Anaheim Bay; Ballona Creek; Batiquitos Lagoon; Bolsa Bay; Bolsa Chica Lowlands; Cabrillo Marina; Carpinteria Salt Marsh; Channel Islands Harbor; Dana Point Harbor; Del Mar Boat Basin; Devereux Lagoon; Goleta Slough; Long Beach Marina; Los Angeles Harbor; Los Angeles River; Los Penasquitos Lagoon; Malibu Lagoon; Marina del Rey - Ballona Creek; Marina del R…
65	Present but unknown abundance	Not known	Absent	Not Reported	Jordan	1881	published record (see citation)	Ingersoll, E., 1881. The Oyster Industry. Washington: Government Printing Office.	La Punta		No exact location given. No exact year given. Oysters are reported to be "small size and 'coppery' taste"	Yes		32.7	-117.238	California	Southern California	No	San Diego Bay	51.7364	O-13	33.6097	11811.3	Agua Hedionda; Alamitos Bay; Anaheim Bay; Ballona Creek; Batiquitos Lagoon; Bolsa Bay; Bolsa Chica Lowlands; Cabrillo Marina; Carpinteria Salt Marsh; Channel Islands Harbor; Dana Point Harbor; Del Mar Boat Basin; Devereux Lagoon; Goleta Slough; Long Beach Marina; Los Angeles Harbor; Los Angeles River; Los Penasquitos Lagoon; Malibu Lagoon; Marina del Rey - Ballona Creek; Marina del Rey; Mission B…	O-12 & O-14	490.193	M-10	33.5114	11914.1	Agua Hedionda; Alamitos Bay; Aliso Creek; Anaheim Bay; Ballona Creek; Batiquitos Lagoon; Bolsa Bay; Bolsa Chica Lowlands; Cabrillo Marina; Carpinteria Salt Marsh; Channel Islands Harbor; Dana Point Harbor; Del Mar Boat Basin; Devereux Lagoon; Goleta Slough; Long Beach Marina; Los Angeles Harbor; Los Angeles River; Los Penasquitos Lagoon; Malibu Lagoon; Marina del Rey - Ballona Creek; Marina del R…	M-09 & M-11	492.49	O-13	33.2433	135.27	Agua Hedionda; Alamitos Bay; Anaheim Bay; Ballona Creek; Batiquitos Lagoon; Bolsa Bay; Bolsa Chica Lowlands; Cabrillo Marina; Carpinteria Salt Marsh; Channel Islands Harbor; Dana Point Harbor; Del Mar Boat Basin; Devereux Lagoon; Goleta Slough; Long Beach Marina; Los Angeles Harbor; Los Angeles River; Los Penasquitos Lagoon; Malibu Lagoon; Marina del Rey - Ballona Creek; Marina del Rey; Mission B…	M-10	33.2434	135.57	Agua Hedionda; Alamitos Bay; Aliso Creek; Anaheim Bay; Ballona Creek; Batiquitos Lagoon; Bolsa Bay; Bolsa Chica Lowlands; Cabrillo Marina; Carpinteria Salt Marsh; Channel Islands Harbor; Dana Point Harbor; Del Mar Boat Basin; Devereux Lagoon; Goleta Slough; Long Beach Marina; Los Angeles Harbor; Los Angeles River; Los Penasquitos Lagoon; Malibu Lagoon; Marina del Rey - Ballona Creek; Marina del R…
66	Common (>100 oysters)	Common (>100 oysters)	Absent	riprap or boulder (>10”)	California State University, Fullerton (Zacherl Lab)	2020	long-term monitoring data		Kellogg Beach	Reef of O. lurida and C. gigas		Yes		32.7114	-117.237	California	Southern California	No	San Diego Bay	51.7364	O-13	33.6097	11811.3	Agua Hedionda; Alamitos Bay; Anaheim Bay; Ballona Creek; Batiquitos Lagoon; Bolsa Bay; Bolsa Chica Lowlands; Cabrillo Marina; Carpinteria Salt Marsh; Channel Islands Harbor; Dana Point Harbor; Del Mar Boat Basin; Devereux Lagoon; Goleta Slough; Long Beach Marina; Los Angeles Harbor; Los Angeles River; Los Penasquitos Lagoon; Malibu Lagoon; Marina del Rey - Ballona Creek; Marina del Rey; Mission B…	O-12 & O-14	490.193	M-10	33.5114	11914.1	Agua Hedionda; Alamitos Bay; Aliso Creek; Anaheim Bay; Ballona Creek; Batiquitos Lagoon; Bolsa Bay; Bolsa Chica Lowlands; Cabrillo Marina; Carpinteria Salt Marsh; Channel Islands Harbor; Dana Point Harbor; Del Mar Boat Basin; Devereux Lagoon; Goleta Slough; Long Beach Marina; Los Angeles Harbor; Los Angeles River; Los Penasquitos Lagoon; Malibu Lagoon; Marina del Rey - Ballona Creek; Marina del R…	M-09 & M-11	492.49	O-13	33.2433	135.27	Agua Hedionda; Alamitos Bay; Anaheim Bay; Ballona Creek; Batiquitos Lagoon; Bolsa Bay; Bolsa Chica Lowlands; Cabrillo Marina; Carpinteria Salt Marsh; Channel Islands Harbor; Dana Point Harbor; Del Mar Boat Basin; Devereux Lagoon; Goleta Slough; Long Beach Marina; Los Angeles Harbor; Los Angeles River; Los Penasquitos Lagoon; Malibu Lagoon; Marina del Rey - Ballona Creek; Marina del Rey; Mission B…	M-10	33.2434	135.57	Agua Hedionda; Alamitos Bay; Aliso Creek; Anaheim Bay; Ballona Creek; Batiquitos Lagoon; Bolsa Bay; Bolsa Chica Lowlands; Cabrillo Marina; Carpinteria Salt Marsh; Channel Islands Harbor; Dana Point Harbor; Del Mar Boat Basin; Devereux Lagoon; Goleta Slough; Long Beach Marina; Los Angeles Harbor; Los Angeles River; Los Penasquitos Lagoon; Malibu Lagoon; Marina del Rey - Ballona Creek; Marina del R…
67	Common (>100 oysters)	Common (>100 oysters)	Absent	Seawall or dock/pilings	California State University, Fullerton (Zacherl Lab)	2020	long-term monitoring data		Kellogg Beach Seawall			Yes		32.7119	-117.237	California	Southern California	No	San Diego Bay	51.7364	O-13	33.6097	11811.3	Agua Hedionda; Alamitos Bay; Anaheim Bay; Ballona Creek; Batiquitos Lagoon; Bolsa Bay; Bolsa Chica Lowlands; Cabrillo Marina; Carpinteria Salt Marsh; Channel Islands Harbor; Dana Point Harbor; Del Mar Boat Basin; Devereux Lagoon; Goleta Slough; Long Beach Marina; Los Angeles Harbor; Los Angeles River; Los Penasquitos Lagoon; Malibu Lagoon; Marina del Rey - Ballona Creek; Marina del Rey; Mission B…	O-12 & O-14	490.193	M-10	33.5114	11914.1	Agua Hedionda; Alamitos Bay; Aliso Creek; Anaheim Bay; Ballona Creek; Batiquitos Lagoon; Bolsa Bay; Bolsa Chica Lowlands; Cabrillo Marina; Carpinteria Salt Marsh; Channel Islands Harbor; Dana Point Harbor; Del Mar Boat Basin; Devereux Lagoon; Goleta Slough; Long Beach Marina; Los Angeles Harbor; Los Angeles River; Los Penasquitos Lagoon; Malibu Lagoon; Marina del Rey - Ballona Creek; Marina del R…	M-09 & M-11	492.49	O-13	33.2433	135.27	Agua Hedionda; Alamitos Bay; Anaheim Bay; Ballona Creek; Batiquitos Lagoon; Bolsa Bay; Bolsa Chica Lowlands; Cabrillo Marina; Carpinteria Salt Marsh; Channel Islands Harbor; Dana Point Harbor; Del Mar Boat Basin; Devereux Lagoon; Goleta Slough; Long Beach Marina; Los Angeles Harbor; Los Angeles River; Los Penasquitos Lagoon; Malibu Lagoon; Marina del Rey - Ballona Creek; Marina del Rey; Mission B…	M-10	33.2434	135.57	Agua Hedionda; Alamitos Bay; Aliso Creek; Anaheim Bay; Ballona Creek; Batiquitos Lagoon; Bolsa Bay; Bolsa Chica Lowlands; Cabrillo Marina; Carpinteria Salt Marsh; Channel Islands Harbor; Dana Point Harbor; Del Mar Boat Basin; Devereux Lagoon; Goleta Slough; Long Beach Marina; Los Angeles Harbor; Los Angeles River; Los Penasquitos Lagoon; Malibu Lagoon; Marina del Rey - Ballona Creek; Marina del R…
68	Common (>100 oysters)	Common (>100 oysters)	Absent	Other anthropogenic structure	California State University, Fullerton (Zacherl Lab)	2020	long-term monitoring data		Kellogg Beach Pipe	Cement pipe jutting into the water		Yes		32.7121	-117.236	California	Southern California	No	San Diego Bay	51.7364	O-13	33.6097	11811.3	Agua Hedionda; Alamitos Bay; Anaheim Bay; Ballona Creek; Batiquitos Lagoon; Bolsa Bay; Bolsa Chica Lowlands; Cabrillo Marina; Carpinteria Salt Marsh; Channel Islands Harbor; Dana Point Harbor; Del Mar Boat Basin; Devereux Lagoon; Goleta Slough; Long Beach Marina; Los Angeles Harbor; Los Angeles River; Los Penasquitos Lagoon; Malibu Lagoon; Marina del Rey - Ballona Creek; Marina del Rey; Mission B…	O-12 & O-14	490.193	M-10	33.5114	11914.1	Agua Hedionda; Alamitos Bay; Aliso Creek; Anaheim Bay; Ballona Creek; Batiquitos Lagoon; Bolsa Bay; Bolsa Chica Lowlands; Cabrillo Marina; Carpinteria Salt Marsh; Channel Islands Harbor; Dana Point Harbor; Del Mar Boat Basin; Devereux Lagoon; Goleta Slough; Long Beach Marina; Los Angeles Harbor; Los Angeles River; Los Penasquitos Lagoon; Malibu Lagoon; Marina del Rey - Ballona Creek; Marina del R…	M-09 & M-11	492.49	O-13	33.2433	135.27	Agua Hedionda; Alamitos Bay; Anaheim Bay; Ballona Creek; Batiquitos Lagoon; Bolsa Bay; Bolsa Chica Lowlands; Cabrillo Marina; Carpinteria Salt Marsh; Channel Islands Harbor; Dana Point Harbor; Del Mar Boat Basin; Devereux Lagoon; Goleta Slough; Long Beach Marina; Los Angeles Harbor; Los Angeles River; Los Penasquitos Lagoon; Malibu Lagoon; Marina del Rey - Ballona Creek; Marina del Rey; Mission B…	M-10	33.2434	135.57	Agua Hedionda; Alamitos Bay; Aliso Creek; Anaheim Bay; Ballona Creek; Batiquitos Lagoon; Bolsa Bay; Bolsa Chica Lowlands; Cabrillo Marina; Carpinteria Salt Marsh; Channel Islands Harbor; Dana Point Harbor; Del Mar Boat Basin; Devereux Lagoon; Goleta Slough; Long Beach Marina; Los Angeles Harbor; Los Angeles River; Los Penasquitos Lagoon; Malibu Lagoon; Marina del Rey - Ballona Creek; Marina del R…
69	Common (>100 oysters)	Not known	Absent	Not Reported	Carson, H.	2007	published record (see citation)	Carson, H.S., 2010. Population Connectivity of the Olympia Oyster in Southern California. Limnology and Oceanography, 55(1), pp.134-148.	Shelter Island		Did a survey in 2006 and 2007 and determined these sites had the highest abundances of adult O. lurida. Inferred location from site name and map (Fig 2)	Yes		32.7081	-117.235	California	Southern California	No	San Diego Bay	51.7364	O-13	33.6097	11811.3	Agua Hedionda; Alamitos Bay; Anaheim Bay; Ballona Creek; Batiquitos Lagoon; Bolsa Bay; Bolsa Chica Lowlands; Cabrillo Marina; Carpinteria Salt Marsh; Channel Islands Harbor; Dana Point Harbor; Del Mar Boat Basin; Devereux Lagoon; Goleta Slough; Long Beach Marina; Los Angeles Harbor; Los Angeles River; Los Penasquitos Lagoon; Malibu Lagoon; Marina del Rey - Ballona Creek; Marina del Rey; Mission B…	O-12 & O-14	490.193	M-10	33.5114	11914.1	Agua Hedionda; Alamitos Bay; Aliso Creek; Anaheim Bay; Ballona Creek; Batiquitos Lagoon; Bolsa Bay; Bolsa Chica Lowlands; Cabrillo Marina; Carpinteria Salt Marsh; Channel Islands Harbor; Dana Point Harbor; Del Mar Boat Basin; Devereux Lagoon; Goleta Slough; Long Beach Marina; Los Angeles Harbor; Los Angeles River; Los Penasquitos Lagoon; Malibu Lagoon; Marina del Rey - Ballona Creek; Marina del R…	M-09 & M-11	492.49	O-13	33.2433	135.27	Agua Hedionda; Alamitos Bay; Anaheim Bay; Ballona Creek; Batiquitos Lagoon; Bolsa Bay; Bolsa Chica Lowlands; Cabrillo Marina; Carpinteria Salt Marsh; Channel Islands Harbor; Dana Point Harbor; Del Mar Boat Basin; Devereux Lagoon; Goleta Slough; Long Beach Marina; Los Angeles Harbor; Los Angeles River; Los Penasquitos Lagoon; Malibu Lagoon; Marina del Rey - Ballona Creek; Marina del Rey; Mission B…	M-10	33.2434	135.57	Agua Hedionda; Alamitos Bay; Aliso Creek; Anaheim Bay; Ballona Creek; Batiquitos Lagoon; Bolsa Bay; Bolsa Chica Lowlands; Cabrillo Marina; Carpinteria Salt Marsh; Channel Islands Harbor; Dana Point Harbor; Del Mar Boat Basin; Devereux Lagoon; Goleta Slough; Long Beach Marina; Los Angeles Harbor; Los Angeles River; Los Penasquitos Lagoon; Malibu Lagoon; Marina del Rey - Ballona Creek; Marina del R…
70	Present but unknown abundance	Absent	Absent	riprap or boulder (>10”)	Davis, J., Levin, L. & Walther, S.	2000	published record (see citation)	Davis, J., Levin, L. & Walther, S., 2002. Artificial Armored Shorelines: Sites for Open-Coast Species in a Southern California Bay. Marine Biology, 140(6), pp.1249-1262.	Shelter Island Protected	Protected side of island in the riprap ( ‘‘"'Exposed’' sites had direct water access to the mouth of the bay, and ‘'protected' sites had a land mass, in all cases a narrow man-made peninsula, sheltering the site from the open bay. ")	Percent cover O. lurida was 1–5%. Point inferred from map in Figure 1. Limitation is that they focused on riprap did not look in crevices (“unless shallow and visible, and rocks were not turned over” which is the preferred habitat of O. lurida, and may have detected some C. gigas). The O. lurida that were counted were on “ﬂattest, most visible surface.” Additionally, laid the transect lines perpe…	Yes		32.7098	-117.232	California	Southern California	No	San Diego Bay	51.7364	O-13	33.6097	11811.3	Agua Hedionda; Alamitos Bay; Anaheim Bay; Ballona Creek; Batiquitos Lagoon; Bolsa Bay; Bolsa Chica Lowlands; Cabrillo Marina; Carpinteria Salt Marsh; Channel Islands Harbor; Dana Point Harbor; Del Mar Boat Basin; Devereux Lagoon; Goleta Slough; Long Beach Marina; Los Angeles Harbor; Los Angeles River; Los Penasquitos Lagoon; Malibu Lagoon; Marina del Rey - Ballona Creek; Marina del Rey; Mission B…	O-12 & O-14	490.193	M-10	33.5114	11914.1	Agua Hedionda; Alamitos Bay; Aliso Creek; Anaheim Bay; Ballona Creek; Batiquitos Lagoon; Bolsa Bay; Bolsa Chica Lowlands; Cabrillo Marina; Carpinteria Salt Marsh; Channel Islands Harbor; Dana Point Harbor; Del Mar Boat Basin; Devereux Lagoon; Goleta Slough; Long Beach Marina; Los Angeles Harbor; Los Angeles River; Los Penasquitos Lagoon; Malibu Lagoon; Marina del Rey - Ballona Creek; Marina del R…	M-09 & M-11	492.49	O-13	33.2433	135.27	Agua Hedionda; Alamitos Bay; Anaheim Bay; Ballona Creek; Batiquitos Lagoon; Bolsa Bay; Bolsa Chica Lowlands; Cabrillo Marina; Carpinteria Salt Marsh; Channel Islands Harbor; Dana Point Harbor; Del Mar Boat Basin; Devereux Lagoon; Goleta Slough; Long Beach Marina; Los Angeles Harbor; Los Angeles River; Los Penasquitos Lagoon; Malibu Lagoon; Marina del Rey - Ballona Creek; Marina del Rey; Mission B…	M-10	33.2434	135.57	Agua Hedionda; Alamitos Bay; Aliso Creek; Anaheim Bay; Ballona Creek; Batiquitos Lagoon; Bolsa Bay; Bolsa Chica Lowlands; Cabrillo Marina; Carpinteria Salt Marsh; Channel Islands Harbor; Dana Point Harbor; Del Mar Boat Basin; Devereux Lagoon; Goleta Slough; Long Beach Marina; Los Angeles Harbor; Los Angeles River; Los Penasquitos Lagoon; Malibu Lagoon; Marina del Rey - Ballona Creek; Marina del R…
71	Not known	Present but unknown abundance	Absent	Seawall or dock/pilings	iNaturalist	2019	record from iNaturalist			Pier piling	Number of oysters in the photo: 1; Positional accuracy; 5m; ID confirmed by Bryce Perog; iNaturalist observation number: 25199674; Substrate inferred from image and/or Google Maps from lat/long coordinates provided	Yes		32.715	-117.232	California	Southern California	No	San Diego Bay	51.7364	O-13	33.6097	11811.3	Agua Hedionda; Alamitos Bay; Anaheim Bay; Ballona Creek; Batiquitos Lagoon; Bolsa Bay; Bolsa Chica Lowlands; Cabrillo Marina; Carpinteria Salt Marsh; Channel Islands Harbor; Dana Point Harbor; Del Mar Boat Basin; Devereux Lagoon; Goleta Slough; Long Beach Marina; Los Angeles Harbor; Los Angeles River; Los Penasquitos Lagoon; Malibu Lagoon; Marina del Rey - Ballona Creek; Marina del Rey; Mission B…	O-12 & O-14	490.193	M-10	33.5114	11914.1	Agua Hedionda; Alamitos Bay; Aliso Creek; Anaheim Bay; Ballona Creek; Batiquitos Lagoon; Bolsa Bay; Bolsa Chica Lowlands; Cabrillo Marina; Carpinteria Salt Marsh; Channel Islands Harbor; Dana Point Harbor; Del Mar Boat Basin; Devereux Lagoon; Goleta Slough; Long Beach Marina; Los Angeles Harbor; Los Angeles River; Los Penasquitos Lagoon; Malibu Lagoon; Marina del Rey - Ballona Creek; Marina del R…	M-09 & M-11	492.49	O-13	33.2433	135.27	Agua Hedionda; Alamitos Bay; Anaheim Bay; Ballona Creek; Batiquitos Lagoon; Bolsa Bay; Bolsa Chica Lowlands; Cabrillo Marina; Carpinteria Salt Marsh; Channel Islands Harbor; Dana Point Harbor; Del Mar Boat Basin; Devereux Lagoon; Goleta Slough; Long Beach Marina; Los Angeles Harbor; Los Angeles River; Los Penasquitos Lagoon; Malibu Lagoon; Marina del Rey - Ballona Creek; Marina del Rey; Mission B…	M-10	33.2434	135.57	Agua Hedionda; Alamitos Bay; Aliso Creek; Anaheim Bay; Ballona Creek; Batiquitos Lagoon; Bolsa Bay; Bolsa Chica Lowlands; Cabrillo Marina; Carpinteria Salt Marsh; Channel Islands Harbor; Dana Point Harbor; Del Mar Boat Basin; Devereux Lagoon; Goleta Slough; Long Beach Marina; Los Angeles Harbor; Los Angeles River; Los Penasquitos Lagoon; Malibu Lagoon; Marina del Rey - Ballona Creek; Marina del R…
72	Not known	Common (>100 oysters)	Absent	riprap or boulder (>10”)	Perog, B.	2020	personal observation			riprap	Tons of C. gigas seen from the walkway; did not look for O. lurida	Yes		32.7248	-117.224	California	Southern California	No	San Diego Bay	51.7364	O-13	33.6097	11811.3	Agua Hedionda; Alamitos Bay; Anaheim Bay; Ballona Creek; Batiquitos Lagoon; Bolsa Bay; Bolsa Chica Lowlands; Cabrillo Marina; Carpinteria Salt Marsh; Channel Islands Harbor; Dana Point Harbor; Del Mar Boat Basin; Devereux Lagoon; Goleta Slough; Long Beach Marina; Los Angeles Harbor; Los Angeles River; Los Penasquitos Lagoon; Malibu Lagoon; Marina del Rey - Ballona Creek; Marina del Rey; Mission B…	O-12 & O-14	490.193	M-10	33.5114	11914.1	Agua Hedionda; Alamitos Bay; Aliso Creek; Anaheim Bay; Ballona Creek; Batiquitos Lagoon; Bolsa Bay; Bolsa Chica Lowlands; Cabrillo Marina; Carpinteria Salt Marsh; Channel Islands Harbor; Dana Point Harbor; Del Mar Boat Basin; Devereux Lagoon; Goleta Slough; Long Beach Marina; Los Angeles Harbor; Los Angeles River; Los Penasquitos Lagoon; Malibu Lagoon; Marina del Rey - Ballona Creek; Marina del R…	M-09 & M-11	492.49	O-13	33.2433	135.27	Agua Hedionda; Alamitos Bay; Anaheim Bay; Ballona Creek; Batiquitos Lagoon; Bolsa Bay; Bolsa Chica Lowlands; Cabrillo Marina; Carpinteria Salt Marsh; Channel Islands Harbor; Dana Point Harbor; Del Mar Boat Basin; Devereux Lagoon; Goleta Slough; Long Beach Marina; Los Angeles Harbor; Los Angeles River; Los Penasquitos Lagoon; Malibu Lagoon; Marina del Rey - Ballona Creek; Marina del Rey; Mission B…	M-10	33.2434	135.57	Agua Hedionda; Alamitos Bay; Aliso Creek; Anaheim Bay; Ballona Creek; Batiquitos Lagoon; Bolsa Bay; Bolsa Chica Lowlands; Cabrillo Marina; Carpinteria Salt Marsh; Channel Islands Harbor; Dana Point Harbor; Del Mar Boat Basin; Devereux Lagoon; Goleta Slough; Long Beach Marina; Los Angeles Harbor; Los Angeles River; Los Penasquitos Lagoon; Malibu Lagoon; Marina del Rey - Ballona Creek; Marina del R…
73	Not known	Present but unknown abundance	Absent	riprap or boulder (>10”)	iNaturalist	2016	record from iNaturalist			Boulder	Number of oysters in the photo: 1; Positional accuracy; 5m; ID confirmed by Bryce Perog; iNaturalist record was research-grade; iNaturalist observation number: 39739128; Notes added by iNaturalist observer: Found in mid tidal zone. About the size of a large human hand. Substrate inferred from image and/or Google Maps from lat/long coordinates provided	Yes		32.7304	-117.215	California	Southern California	No	San Diego Bay	51.7364	O-13	33.6097	11811.3	Agua Hedionda; Alamitos Bay; Anaheim Bay; Ballona Creek; Batiquitos Lagoon; Bolsa Bay; Bolsa Chica Lowlands; Cabrillo Marina; Carpinteria Salt Marsh; Channel Islands Harbor; Dana Point Harbor; Del Mar Boat Basin; Devereux Lagoon; Goleta Slough; Long Beach Marina; Los Angeles Harbor; Los Angeles River; Los Penasquitos Lagoon; Malibu Lagoon; Marina del Rey - Ballona Creek; Marina del Rey; Mission B…	O-12 & O-14	490.193	M-10	33.5114	11914.1	Agua Hedionda; Alamitos Bay; Aliso Creek; Anaheim Bay; Ballona Creek; Batiquitos Lagoon; Bolsa Bay; Bolsa Chica Lowlands; Cabrillo Marina; Carpinteria Salt Marsh; Channel Islands Harbor; Dana Point Harbor; Del Mar Boat Basin; Devereux Lagoon; Goleta Slough; Long Beach Marina; Los Angeles Harbor; Los Angeles River; Los Penasquitos Lagoon; Malibu Lagoon; Marina del Rey - Ballona Creek; Marina del R…	M-09 & M-11	492.49	O-13	33.2433	135.27	Agua Hedionda; Alamitos Bay; Anaheim Bay; Ballona Creek; Batiquitos Lagoon; Bolsa Bay; Bolsa Chica Lowlands; Cabrillo Marina; Carpinteria Salt Marsh; Channel Islands Harbor; Dana Point Harbor; Del Mar Boat Basin; Devereux Lagoon; Goleta Slough; Long Beach Marina; Los Angeles Harbor; Los Angeles River; Los Penasquitos Lagoon; Malibu Lagoon; Marina del Rey - Ballona Creek; Marina del Rey; Mission B…	M-10	33.2434	135.57	Agua Hedionda; Alamitos Bay; Aliso Creek; Anaheim Bay; Ballona Creek; Batiquitos Lagoon; Bolsa Bay; Bolsa Chica Lowlands; Cabrillo Marina; Carpinteria Salt Marsh; Channel Islands Harbor; Dana Point Harbor; Del Mar Boat Basin; Devereux Lagoon; Goleta Slough; Long Beach Marina; Los Angeles Harbor; Los Angeles River; Los Penasquitos Lagoon; Malibu Lagoon; Marina del Rey - Ballona Creek; Marina del R…
74	Not known	Common (>100 oysters)	Absent	riprap or boulder (>10”)	iNaturalist	2019	record from iNaturalist				iNaturalist observation number 21691289; Number of oysters in the photo: 6; Positional accuracy: unknown; Bryce Perog confirmed oyster ID	Yes		32.731	-117.215	California	Southern California	No	San Diego Bay	51.7364	O-13	33.6097	11811.3	Agua Hedionda; Alamitos Bay; Anaheim Bay; Ballona Creek; Batiquitos Lagoon; Bolsa Bay; Bolsa Chica Lowlands; Cabrillo Marina; Carpinteria Salt Marsh; Channel Islands Harbor; Dana Point Harbor; Del Mar Boat Basin; Devereux Lagoon; Goleta Slough; Long Beach Marina; Los Angeles Harbor; Los Angeles River; Los Penasquitos Lagoon; Malibu Lagoon; Marina del Rey - Ballona Creek; Marina del Rey; Mission B…	O-12 & O-14	490.193	M-10	33.5114	11914.1	Agua Hedionda; Alamitos Bay; Aliso Creek; Anaheim Bay; Ballona Creek; Batiquitos Lagoon; Bolsa Bay; Bolsa Chica Lowlands; Cabrillo Marina; Carpinteria Salt Marsh; Channel Islands Harbor; Dana Point Harbor; Del Mar Boat Basin; Devereux Lagoon; Goleta Slough; Long Beach Marina; Los Angeles Harbor; Los Angeles River; Los Penasquitos Lagoon; Malibu Lagoon; Marina del Rey - Ballona Creek; Marina del R…	M-09 & M-11	492.49	O-13	33.2433	135.27	Agua Hedionda; Alamitos Bay; Anaheim Bay; Ballona Creek; Batiquitos Lagoon; Bolsa Bay; Bolsa Chica Lowlands; Cabrillo Marina; Carpinteria Salt Marsh; Channel Islands Harbor; Dana Point Harbor; Del Mar Boat Basin; Devereux Lagoon; Goleta Slough; Long Beach Marina; Los Angeles Harbor; Los Angeles River; Los Penasquitos Lagoon; Malibu Lagoon; Marina del Rey - Ballona Creek; Marina del Rey; Mission B…	M-10	33.2434	135.57	Agua Hedionda; Alamitos Bay; Aliso Creek; Anaheim Bay; Ballona Creek; Batiquitos Lagoon; Bolsa Bay; Bolsa Chica Lowlands; Cabrillo Marina; Carpinteria Salt Marsh; Channel Islands Harbor; Dana Point Harbor; Del Mar Boat Basin; Devereux Lagoon; Goleta Slough; Long Beach Marina; Los Angeles Harbor; Los Angeles River; Los Penasquitos Lagoon; Malibu Lagoon; Marina del Rey - Ballona Creek; Marina del R…
75	Present but unknown abundance	Absent	Absent	Not Reported	Davis, J., Levin, L. & Walther, S.	2000	published record (see citation)	Davis, J., Levin, L. & Walther, S., 2002. Artificial Armored Shorelines: Sites for Open-Coast Species in a Southern California Bay. Marine Biology, 140(6), pp.1249-1262.	Harbor Island Shelter Site		C. gigas absent and O. lurida present at same site Harbor Island Exposed and found percent cover O. lurida to be 5–10%; put at same location as Polson & Zacherl 2009. Limitation is that they focused on riprap did not look in crevices (“unless shallow and visible, and rocks were not turned over” which is the preferred habitat of O. lurida, and may have detected some C. gigas). The O. lurida that w…	Yes		32.7249	-117.214	California	Southern California	No	San Diego Bay	51.7364	O-13	33.6097	11811.3	Agua Hedionda; Alamitos Bay; Anaheim Bay; Ballona Creek; Batiquitos Lagoon; Bolsa Bay; Bolsa Chica Lowlands; Cabrillo Marina; Carpinteria Salt Marsh; Channel Islands Harbor; Dana Point Harbor; Del Mar Boat Basin; Devereux Lagoon; Goleta Slough; Long Beach Marina; Los Angeles Harbor; Los Angeles River; Los Penasquitos Lagoon; Malibu Lagoon; Marina del Rey - Ballona Creek; Marina del Rey; Mission B…	O-12 & O-14	490.193	M-10	33.5114	11914.1	Agua Hedionda; Alamitos Bay; Aliso Creek; Anaheim Bay; Ballona Creek; Batiquitos Lagoon; Bolsa Bay; Bolsa Chica Lowlands; Cabrillo Marina; Carpinteria Salt Marsh; Channel Islands Harbor; Dana Point Harbor; Del Mar Boat Basin; Devereux Lagoon; Goleta Slough; Long Beach Marina; Los Angeles Harbor; Los Angeles River; Los Penasquitos Lagoon; Malibu Lagoon; Marina del Rey - Ballona Creek; Marina del R…	M-09 & M-11	492.49	O-13	33.2433	135.27	Agua Hedionda; Alamitos Bay; Anaheim Bay; Ballona Creek; Batiquitos Lagoon; Bolsa Bay; Bolsa Chica Lowlands; Cabrillo Marina; Carpinteria Salt Marsh; Channel Islands Harbor; Dana Point Harbor; Del Mar Boat Basin; Devereux Lagoon; Goleta Slough; Long Beach Marina; Los Angeles Harbor; Los Angeles River; Los Penasquitos Lagoon; Malibu Lagoon; Marina del Rey - Ballona Creek; Marina del Rey; Mission B…	M-10	33.2434	135.57	Agua Hedionda; Alamitos Bay; Aliso Creek; Anaheim Bay; Ballona Creek; Batiquitos Lagoon; Bolsa Bay; Bolsa Chica Lowlands; Cabrillo Marina; Carpinteria Salt Marsh; Channel Islands Harbor; Dana Point Harbor; Del Mar Boat Basin; Devereux Lagoon; Goleta Slough; Long Beach Marina; Los Angeles Harbor; Los Angeles River; Los Penasquitos Lagoon; Malibu Lagoon; Marina del Rey - Ballona Creek; Marina del R…
76	Common (>100 oysters)	Absent	Absent	riprap or boulder (>10”)	Polson, M.P. & Zacherl, D.C.	2005	published record (see citation)	Polson, M.P. & Zacherl, D.C., 2009. Geographic Distribution and Intertidal Population Status for the Olympia Oyster, Ostrea lurida Carpenter 1864, from Alaska to Baja. Journal of Shellfish Research, 28(1), pp.69-77.	Harbor Island Shelter Site		Davis et al. 2002 also had C. gigas absent and O. lurida present at same site Harbor Island sheltered	Yes		32.7249	-117.214	California	Southern California	No	San Diego Bay	51.7364	O-13	33.6097	11811.3	Agua Hedionda; Alamitos Bay; Anaheim Bay; Ballona Creek; Batiquitos Lagoon; Bolsa Bay; Bolsa Chica Lowlands; Cabrillo Marina; Carpinteria Salt Marsh; Channel Islands Harbor; Dana Point Harbor; Del Mar Boat Basin; Devereux Lagoon; Goleta Slough; Long Beach Marina; Los Angeles Harbor; Los Angeles River; Los Penasquitos Lagoon; Malibu Lagoon; Marina del Rey - Ballona Creek; Marina del Rey; Mission B…	O-12 & O-14	490.193	M-10	33.5114	11914.1	Agua Hedionda; Alamitos Bay; Aliso Creek; Anaheim Bay; Ballona Creek; Batiquitos Lagoon; Bolsa Bay; Bolsa Chica Lowlands; Cabrillo Marina; Carpinteria Salt Marsh; Channel Islands Harbor; Dana Point Harbor; Del Mar Boat Basin; Devereux Lagoon; Goleta Slough; Long Beach Marina; Los Angeles Harbor; Los Angeles River; Los Penasquitos Lagoon; Malibu Lagoon; Marina del Rey - Ballona Creek; Marina del R…	M-09 & M-11	492.49	O-13	33.2433	135.27	Agua Hedionda; Alamitos Bay; Anaheim Bay; Ballona Creek; Batiquitos Lagoon; Bolsa Bay; Bolsa Chica Lowlands; Cabrillo Marina; Carpinteria Salt Marsh; Channel Islands Harbor; Dana Point Harbor; Del Mar Boat Basin; Devereux Lagoon; Goleta Slough; Long Beach Marina; Los Angeles Harbor; Los Angeles River; Los Penasquitos Lagoon; Malibu Lagoon; Marina del Rey - Ballona Creek; Marina del Rey; Mission B…	M-10	33.2434	135.57	Agua Hedionda; Alamitos Bay; Aliso Creek; Anaheim Bay; Ballona Creek; Batiquitos Lagoon; Bolsa Bay; Bolsa Chica Lowlands; Cabrillo Marina; Carpinteria Salt Marsh; Channel Islands Harbor; Dana Point Harbor; Del Mar Boat Basin; Devereux Lagoon; Goleta Slough; Long Beach Marina; Los Angeles Harbor; Los Angeles River; Los Penasquitos Lagoon; Malibu Lagoon; Marina del Rey - Ballona Creek; Marina del R…
77	Present but unknown abundance	Absent	Absent	Not Reported	Davis, J., Levin, L. & Walther, S.	2000	published record (see citation)	Davis, J., Levin, L. & Walther, S., 2002. Artificial Armored Shorelines: Sites for Open-Coast Species in a Southern California Bay. Marine Biology, 140(6), pp.1249-1262.	Harbor Island Exposed Site		C. gigas absent and O. lurida present at same site Harbor Island Exposed and found percent cover O. lurida to be 5–10%; put at same location as Polson & Zacherl 2009. Limitation is that they focused on riprap did not look in crevices (“unless shallow and visible, and rocks were not turned over” which is the preferred habitat of O. lurida, and may have detected some C. gigas). The O. lurida that w…	Yes		32.7242	-117.212	California	Southern California	No	San Diego Bay	51.7364	O-13	33.6097	11811.3	Agua Hedionda; Alamitos Bay; Anaheim Bay; Ballona Creek; Batiquitos Lagoon; Bolsa Bay; Bolsa Chica Lowlands; Cabrillo Marina; Carpinteria Salt Marsh; Channel Islands Harbor; Dana Point Harbor; Del Mar Boat Basin; Devereux Lagoon; Goleta Slough; Long Beach Marina; Los Angeles Harbor; Los Angeles River; Los Penasquitos Lagoon; Malibu Lagoon; Marina del Rey - Ballona Creek; Marina del Rey; Mission B…	O-12 & O-14	490.193	M-10	33.5114	11914.1	Agua Hedionda; Alamitos Bay; Aliso Creek; Anaheim Bay; Ballona Creek; Batiquitos Lagoon; Bolsa Bay; Bolsa Chica Lowlands; Cabrillo Marina; Carpinteria Salt Marsh; Channel Islands Harbor; Dana Point Harbor; Del Mar Boat Basin; Devereux Lagoon; Goleta Slough; Long Beach Marina; Los Angeles Harbor; Los Angeles River; Los Penasquitos Lagoon; Malibu Lagoon; Marina del Rey - Ballona Creek; Marina del R…	M-09 & M-11	492.49	O-13	33.2433	135.27	Agua Hedionda; Alamitos Bay; Anaheim Bay; Ballona Creek; Batiquitos Lagoon; Bolsa Bay; Bolsa Chica Lowlands; Cabrillo Marina; Carpinteria Salt Marsh; Channel Islands Harbor; Dana Point Harbor; Del Mar Boat Basin; Devereux Lagoon; Goleta Slough; Long Beach Marina; Los Angeles Harbor; Los Angeles River; Los Penasquitos Lagoon; Malibu Lagoon; Marina del Rey - Ballona Creek; Marina del Rey; Mission B…	M-10	33.2434	135.57	Agua Hedionda; Alamitos Bay; Aliso Creek; Anaheim Bay; Ballona Creek; Batiquitos Lagoon; Bolsa Bay; Bolsa Chica Lowlands; Cabrillo Marina; Carpinteria Salt Marsh; Channel Islands Harbor; Dana Point Harbor; Del Mar Boat Basin; Devereux Lagoon; Goleta Slough; Long Beach Marina; Los Angeles Harbor; Los Angeles River; Los Penasquitos Lagoon; Malibu Lagoon; Marina del Rey - Ballona Creek; Marina del R…
78	Common (>100 oysters)	Absent	Absent	riprap or boulder (>10”)	Polson, M.P. & Zacherl, D.C.	2005	published record (see citation)	Polson, M.P. & Zacherl, D.C., 2009. Geographic Distribution and Intertidal Population Status for the Olympia Oyster, Ostrea lurida Carpenter 1864, from Alaska to Baja. Journal of Shellfish Research, 28(1), pp.69-77.	Harbor Island Exposed Site		Davis et al. 2002 also had C. gigas absent and O. lurida present at same site Harbor Island Exposed. Maria provided her orginal field notes of 8 stops along this location and start and end GPS coordinates. I averaged the first 4 point to get abundance of this coordinate point and the oysters at this location were a "rank 2.75" which is 100-1000 oysters.	Yes		32.7242	-117.212	California	Southern California	No	San Diego Bay	51.7364	O-13	33.6097	11811.3	Agua Hedionda; Alamitos Bay; Anaheim Bay; Ballona Creek; Batiquitos Lagoon; Bolsa Bay; Bolsa Chica Lowlands; Cabrillo Marina; Carpinteria Salt Marsh; Channel Islands Harbor; Dana Point Harbor; Del Mar Boat Basin; Devereux Lagoon; Goleta Slough; Long Beach Marina; Los Angeles Harbor; Los Angeles River; Los Penasquitos Lagoon; Malibu Lagoon; Marina del Rey - Ballona Creek; Marina del Rey; Mission B…	O-12 & O-14	490.193	M-10	33.5114	11914.1	Agua Hedionda; Alamitos Bay; Aliso Creek; Anaheim Bay; Ballona Creek; Batiquitos Lagoon; Bolsa Bay; Bolsa Chica Lowlands; Cabrillo Marina; Carpinteria Salt Marsh; Channel Islands Harbor; Dana Point Harbor; Del Mar Boat Basin; Devereux Lagoon; Goleta Slough; Long Beach Marina; Los Angeles Harbor; Los Angeles River; Los Penasquitos Lagoon; Malibu Lagoon; Marina del Rey - Ballona Creek; Marina del R…	M-09 & M-11	492.49	O-13	33.2433	135.27	Agua Hedionda; Alamitos Bay; Anaheim Bay; Ballona Creek; Batiquitos Lagoon; Bolsa Bay; Bolsa Chica Lowlands; Cabrillo Marina; Carpinteria Salt Marsh; Channel Islands Harbor; Dana Point Harbor; Del Mar Boat Basin; Devereux Lagoon; Goleta Slough; Long Beach Marina; Los Angeles Harbor; Los Angeles River; Los Penasquitos Lagoon; Malibu Lagoon; Marina del Rey - Ballona Creek; Marina del Rey; Mission B…	M-10	33.2434	135.57	Agua Hedionda; Alamitos Bay; Aliso Creek; Anaheim Bay; Ballona Creek; Batiquitos Lagoon; Bolsa Bay; Bolsa Chica Lowlands; Cabrillo Marina; Carpinteria Salt Marsh; Channel Islands Harbor; Dana Point Harbor; Del Mar Boat Basin; Devereux Lagoon; Goleta Slough; Long Beach Marina; Los Angeles Harbor; Los Angeles River; Los Penasquitos Lagoon; Malibu Lagoon; Marina del Rey - Ballona Creek; Marina del R…
79	Not known	Present but unknown abundance	Absent	riprap or boulder (>10”)	iNaturalist	2016	record from iNaturalist			riprap	Number of oysters in the photo: 4; Positional accuracy; unknown; ID confirmed by Bryce Perog; iNaturalist record was research-grade; iNaturalist observation number: 2557596; Substrate inferred from image and/or Google Maps from lat/long coordinates provided	Yes		32.7388	-117.21	California	Southern California	No	San Diego Bay	51.7364	O-13	33.6097	11811.3	Agua Hedionda; Alamitos Bay; Anaheim Bay; Ballona Creek; Batiquitos Lagoon; Bolsa Bay; Bolsa Chica Lowlands; Cabrillo Marina; Carpinteria Salt Marsh; Channel Islands Harbor; Dana Point Harbor; Del Mar Boat Basin; Devereux Lagoon; Goleta Slough; Long Beach Marina; Los Angeles Harbor; Los Angeles River; Los Penasquitos Lagoon; Malibu Lagoon; Marina del Rey - Ballona Creek; Marina del Rey; Mission B…	O-12 & O-14	490.193	M-10	33.5114	11914.1	Agua Hedionda; Alamitos Bay; Aliso Creek; Anaheim Bay; Ballona Creek; Batiquitos Lagoon; Bolsa Bay; Bolsa Chica Lowlands; Cabrillo Marina; Carpinteria Salt Marsh; Channel Islands Harbor; Dana Point Harbor; Del Mar Boat Basin; Devereux Lagoon; Goleta Slough; Long Beach Marina; Los Angeles Harbor; Los Angeles River; Los Penasquitos Lagoon; Malibu Lagoon; Marina del Rey - Ballona Creek; Marina del R…	M-09 & M-11	492.49	O-13	33.2433	135.27	Agua Hedionda; Alamitos Bay; Anaheim Bay; Ballona Creek; Batiquitos Lagoon; Bolsa Bay; Bolsa Chica Lowlands; Cabrillo Marina; Carpinteria Salt Marsh; Channel Islands Harbor; Dana Point Harbor; Del Mar Boat Basin; Devereux Lagoon; Goleta Slough; Long Beach Marina; Los Angeles Harbor; Los Angeles River; Los Penasquitos Lagoon; Malibu Lagoon; Marina del Rey - Ballona Creek; Marina del Rey; Mission B…	M-10	33.2434	135.57	Agua Hedionda; Alamitos Bay; Aliso Creek; Anaheim Bay; Ballona Creek; Batiquitos Lagoon; Bolsa Bay; Bolsa Chica Lowlands; Cabrillo Marina; Carpinteria Salt Marsh; Channel Islands Harbor; Dana Point Harbor; Del Mar Boat Basin; Devereux Lagoon; Goleta Slough; Long Beach Marina; Los Angeles Harbor; Los Angeles River; Los Penasquitos Lagoon; Malibu Lagoon; Marina del Rey - Ballona Creek; Marina del R…
80	Not known	Present but unknown abundance	Absent	riprap or boulder (>10”)	iNaturalist	2019	record from iNaturalist			riprap	Number of oysters in the photo: 1; Positional accuracy; 5m; ID confirmed by Bryce Perog; iNaturalist record was research-grade; iNaturalist observation number: 34187617; Substrate inferred from image and/or Google Maps from lat/long coordinates provided	Yes		32.7379	-117.209	California	Southern California	No	San Diego Bay	51.7364	O-13	33.6097	11811.3	Agua Hedionda; Alamitos Bay; Anaheim Bay; Ballona Creek; Batiquitos Lagoon; Bolsa Bay; Bolsa Chica Lowlands; Cabrillo Marina; Carpinteria Salt Marsh; Channel Islands Harbor; Dana Point Harbor; Del Mar Boat Basin; Devereux Lagoon; Goleta Slough; Long Beach Marina; Los Angeles Harbor; Los Angeles River; Los Penasquitos Lagoon; Malibu Lagoon; Marina del Rey - Ballona Creek; Marina del Rey; Mission B…	O-12 & O-14	490.193	M-10	33.5114	11914.1	Agua Hedionda; Alamitos Bay; Aliso Creek; Anaheim Bay; Ballona Creek; Batiquitos Lagoon; Bolsa Bay; Bolsa Chica Lowlands; Cabrillo Marina; Carpinteria Salt Marsh; Channel Islands Harbor; Dana Point Harbor; Del Mar Boat Basin; Devereux Lagoon; Goleta Slough; Long Beach Marina; Los Angeles Harbor; Los Angeles River; Los Penasquitos Lagoon; Malibu Lagoon; Marina del Rey - Ballona Creek; Marina del R…	M-09 & M-11	492.49	O-13	33.2433	135.27	Agua Hedionda; Alamitos Bay; Anaheim Bay; Ballona Creek; Batiquitos Lagoon; Bolsa Bay; Bolsa Chica Lowlands; Cabrillo Marina; Carpinteria Salt Marsh; Channel Islands Harbor; Dana Point Harbor; Del Mar Boat Basin; Devereux Lagoon; Goleta Slough; Long Beach Marina; Los Angeles Harbor; Los Angeles River; Los Penasquitos Lagoon; Malibu Lagoon; Marina del Rey - Ballona Creek; Marina del Rey; Mission B…	M-10	33.2434	135.57	Agua Hedionda; Alamitos Bay; Aliso Creek; Anaheim Bay; Ballona Creek; Batiquitos Lagoon; Bolsa Bay; Bolsa Chica Lowlands; Cabrillo Marina; Carpinteria Salt Marsh; Channel Islands Harbor; Dana Point Harbor; Del Mar Boat Basin; Devereux Lagoon; Goleta Slough; Long Beach Marina; Los Angeles Harbor; Los Angeles River; Los Penasquitos Lagoon; Malibu Lagoon; Marina del Rey - Ballona Creek; Marina del R…
81	Common (>100 oysters)	Common (>100 oysters)	Absent	riprap or boulder (>10”)	California State University, Fullerton (Zacherl Lab)	2020	long-term monitoring data		Harbor Island			Yes		32.7247	-117.208	California	Southern California	No	San Diego Bay	51.7364	O-13	33.6097	11811.3	Agua Hedionda; Alamitos Bay; Anaheim Bay; Ballona Creek; Batiquitos Lagoon; Bolsa Bay; Bolsa Chica Lowlands; Cabrillo Marina; Carpinteria Salt Marsh; Channel Islands Harbor; Dana Point Harbor; Del Mar Boat Basin; Devereux Lagoon; Goleta Slough; Long Beach Marina; Los Angeles Harbor; Los Angeles River; Los Penasquitos Lagoon; Malibu Lagoon; Marina del Rey - Ballona Creek; Marina del Rey; Mission B…	O-12 & O-14	490.193	M-10	33.5114	11914.1	Agua Hedionda; Alamitos Bay; Aliso Creek; Anaheim Bay; Ballona Creek; Batiquitos Lagoon; Bolsa Bay; Bolsa Chica Lowlands; Cabrillo Marina; Carpinteria Salt Marsh; Channel Islands Harbor; Dana Point Harbor; Del Mar Boat Basin; Devereux Lagoon; Goleta Slough; Long Beach Marina; Los Angeles Harbor; Los Angeles River; Los Penasquitos Lagoon; Malibu Lagoon; Marina del Rey - Ballona Creek; Marina del R…	M-09 & M-11	492.49	O-13	33.2433	135.27	Agua Hedionda; Alamitos Bay; Anaheim Bay; Ballona Creek; Batiquitos Lagoon; Bolsa Bay; Bolsa Chica Lowlands; Cabrillo Marina; Carpinteria Salt Marsh; Channel Islands Harbor; Dana Point Harbor; Del Mar Boat Basin; Devereux Lagoon; Goleta Slough; Long Beach Marina; Los Angeles Harbor; Los Angeles River; Los Penasquitos Lagoon; Malibu Lagoon; Marina del Rey - Ballona Creek; Marina del Rey; Mission B…	M-10	33.2434	135.57	Agua Hedionda; Alamitos Bay; Aliso Creek; Anaheim Bay; Ballona Creek; Batiquitos Lagoon; Bolsa Bay; Bolsa Chica Lowlands; Cabrillo Marina; Carpinteria Salt Marsh; Channel Islands Harbor; Dana Point Harbor; Del Mar Boat Basin; Devereux Lagoon; Goleta Slough; Long Beach Marina; Los Angeles Harbor; Los Angeles River; Los Penasquitos Lagoon; Malibu Lagoon; Marina del Rey - Ballona Creek; Marina del R…
82	Common (>100 oysters)	Not known	Absent	Not Reported	Carson, H.	2007	published record (see citation)	Carson, H.S., 2010. Population Connectivity of the Olympia Oyster in Southern California. Limnology and Oceanography, 55(1), pp.134-148.	Harbor Island		Did a survey in 2006 and 2007 and determined these sites had the highest abundances of adult O. lurida. Inferred location from site name and map (Fig 2)	Yes		32.7243	-117.188	California	Southern California	No	San Diego Bay	51.7364	O-13	33.6097	11811.3	Agua Hedionda; Alamitos Bay; Anaheim Bay; Ballona Creek; Batiquitos Lagoon; Bolsa Bay; Bolsa Chica Lowlands; Cabrillo Marina; Carpinteria Salt Marsh; Channel Islands Harbor; Dana Point Harbor; Del Mar Boat Basin; Devereux Lagoon; Goleta Slough; Long Beach Marina; Los Angeles Harbor; Los Angeles River; Los Penasquitos Lagoon; Malibu Lagoon; Marina del Rey - Ballona Creek; Marina del Rey; Mission B…	O-12 & O-14	490.193	M-10	33.5114	11914.1	Agua Hedionda; Alamitos Bay; Aliso Creek; Anaheim Bay; Ballona Creek; Batiquitos Lagoon; Bolsa Bay; Bolsa Chica Lowlands; Cabrillo Marina; Carpinteria Salt Marsh; Channel Islands Harbor; Dana Point Harbor; Del Mar Boat Basin; Devereux Lagoon; Goleta Slough; Long Beach Marina; Los Angeles Harbor; Los Angeles River; Los Penasquitos Lagoon; Malibu Lagoon; Marina del Rey - Ballona Creek; Marina del R…	M-09 & M-11	492.49	O-13	33.2433	135.27	Agua Hedionda; Alamitos Bay; Anaheim Bay; Ballona Creek; Batiquitos Lagoon; Bolsa Bay; Bolsa Chica Lowlands; Cabrillo Marina; Carpinteria Salt Marsh; Channel Islands Harbor; Dana Point Harbor; Del Mar Boat Basin; Devereux Lagoon; Goleta Slough; Long Beach Marina; Los Angeles Harbor; Los Angeles River; Los Penasquitos Lagoon; Malibu Lagoon; Marina del Rey - Ballona Creek; Marina del Rey; Mission B…	M-10	33.2434	135.57	Agua Hedionda; Alamitos Bay; Aliso Creek; Anaheim Bay; Ballona Creek; Batiquitos Lagoon; Bolsa Bay; Bolsa Chica Lowlands; Cabrillo Marina; Carpinteria Salt Marsh; Channel Islands Harbor; Dana Point Harbor; Del Mar Boat Basin; Devereux Lagoon; Goleta Slough; Long Beach Marina; Los Angeles Harbor; Los Angeles River; Los Penasquitos Lagoon; Malibu Lagoon; Marina del Rey - Ballona Creek; Marina del R…
83	Present but unknown abundance	Absent	Absent	Not Reported	Amec Foster Wheeler Engineering company	2013	long-term monitoring data		B13-8122		Found in trawl survey; Subtidal	Yes		32.7243	-117.183	California	Southern California	No	San Diego Bay	51.7364	O-13	33.6097	11811.3	Agua Hedionda; Alamitos Bay; Anaheim Bay; Ballona Creek; Batiquitos Lagoon; Bolsa Bay; Bolsa Chica Lowlands; Cabrillo Marina; Carpinteria Salt Marsh; Channel Islands Harbor; Dana Point Harbor; Del Mar Boat Basin; Devereux Lagoon; Goleta Slough; Long Beach Marina; Los Angeles Harbor; Los Angeles River; Los Penasquitos Lagoon; Malibu Lagoon; Marina del Rey - Ballona Creek; Marina del Rey; Mission B…	O-12 & O-14	490.193	M-10	33.5114	11914.1	Agua Hedionda; Alamitos Bay; Aliso Creek; Anaheim Bay; Ballona Creek; Batiquitos Lagoon; Bolsa Bay; Bolsa Chica Lowlands; Cabrillo Marina; Carpinteria Salt Marsh; Channel Islands Harbor; Dana Point Harbor; Del Mar Boat Basin; Devereux Lagoon; Goleta Slough; Long Beach Marina; Los Angeles Harbor; Los Angeles River; Los Penasquitos Lagoon; Malibu Lagoon; Marina del Rey - Ballona Creek; Marina del R…	M-09 & M-11	492.49	O-13	33.2433	135.27	Agua Hedionda; Alamitos Bay; Anaheim Bay; Ballona Creek; Batiquitos Lagoon; Bolsa Bay; Bolsa Chica Lowlands; Cabrillo Marina; Carpinteria Salt Marsh; Channel Islands Harbor; Dana Point Harbor; Del Mar Boat Basin; Devereux Lagoon; Goleta Slough; Long Beach Marina; Los Angeles Harbor; Los Angeles River; Los Penasquitos Lagoon; Malibu Lagoon; Marina del Rey - Ballona Creek; Marina del Rey; Mission B…	M-10	33.2434	135.57	Agua Hedionda; Alamitos Bay; Aliso Creek; Anaheim Bay; Ballona Creek; Batiquitos Lagoon; Bolsa Bay; Bolsa Chica Lowlands; Cabrillo Marina; Carpinteria Salt Marsh; Channel Islands Harbor; Dana Point Harbor; Del Mar Boat Basin; Devereux Lagoon; Goleta Slough; Long Beach Marina; Los Angeles Harbor; Los Angeles River; Los Penasquitos Lagoon; Malibu Lagoon; Marina del Rey - Ballona Creek; Marina del R…
84	Present but unknown abundance	Absent	Absent	Not Reported	Amec Foster Wheeler Engineering company	2013	long-term monitoring data		B13-8118		Found in trawl survey; Subtidal	Yes		32.7198	-117.179	California	Southern California	No	San Diego Bay	51.7364	O-13	33.6097	11811.3	Agua Hedionda; Alamitos Bay; Anaheim Bay; Ballona Creek; Batiquitos Lagoon; Bolsa Bay; Bolsa Chica Lowlands; Cabrillo Marina; Carpinteria Salt Marsh; Channel Islands Harbor; Dana Point Harbor; Del Mar Boat Basin; Devereux Lagoon; Goleta Slough; Long Beach Marina; Los Angeles Harbor; Los Angeles River; Los Penasquitos Lagoon; Malibu Lagoon; Marina del Rey - Ballona Creek; Marina del Rey; Mission B…	O-12 & O-14	490.193	M-10	33.5114	11914.1	Agua Hedionda; Alamitos Bay; Aliso Creek; Anaheim Bay; Ballona Creek; Batiquitos Lagoon; Bolsa Bay; Bolsa Chica Lowlands; Cabrillo Marina; Carpinteria Salt Marsh; Channel Islands Harbor; Dana Point Harbor; Del Mar Boat Basin; Devereux Lagoon; Goleta Slough; Long Beach Marina; Los Angeles Harbor; Los Angeles River; Los Penasquitos Lagoon; Malibu Lagoon; Marina del Rey - Ballona Creek; Marina del R…	M-09 & M-11	492.49	O-13	33.2433	135.27	Agua Hedionda; Alamitos Bay; Anaheim Bay; Ballona Creek; Batiquitos Lagoon; Bolsa Bay; Bolsa Chica Lowlands; Cabrillo Marina; Carpinteria Salt Marsh; Channel Islands Harbor; Dana Point Harbor; Del Mar Boat Basin; Devereux Lagoon; Goleta Slough; Long Beach Marina; Los Angeles Harbor; Los Angeles River; Los Penasquitos Lagoon; Malibu Lagoon; Marina del Rey - Ballona Creek; Marina del Rey; Mission B…	M-10	33.2434	135.57	Agua Hedionda; Alamitos Bay; Aliso Creek; Anaheim Bay; Ballona Creek; Batiquitos Lagoon; Bolsa Bay; Bolsa Chica Lowlands; Cabrillo Marina; Carpinteria Salt Marsh; Channel Islands Harbor; Dana Point Harbor; Del Mar Boat Basin; Devereux Lagoon; Goleta Slough; Long Beach Marina; Los Angeles Harbor; Los Angeles River; Los Penasquitos Lagoon; Malibu Lagoon; Marina del Rey - Ballona Creek; Marina del R…
85	Common (>100 oysters)	Absent	Absent	Not Reported	Philips, T.	2013	long-term monitoring data	bight-sccwrp.opendata.arcgis.com., n.d. Bight 2013 Regional Survey Benthic Infauna. [online] Available at: https://bight-sccwrp.opendata.arcgis.com/datasets/bight-2013-regional-survey-benthic-infauna/data?geometry=-125.450%2C30.950%2C-110.629%2C34.189&w		Subtidal	Abundance: 19; Found at 13m; Sieve size: 1mm; ID by T. Philips; station B13-8112; subtidal	Yes		32.7162	-117.176	California	Southern California	No	San Diego Bay	51.7364	O-13	33.6097	11811.3	Agua Hedionda; Alamitos Bay; Anaheim Bay; Ballona Creek; Batiquitos Lagoon; Bolsa Bay; Bolsa Chica Lowlands; Cabrillo Marina; Carpinteria Salt Marsh; Channel Islands Harbor; Dana Point Harbor; Del Mar Boat Basin; Devereux Lagoon; Goleta Slough; Long Beach Marina; Los Angeles Harbor; Los Angeles River; Los Penasquitos Lagoon; Malibu Lagoon; Marina del Rey - Ballona Creek; Marina del Rey; Mission B…	O-12 & O-14	490.193	M-10	33.5114	11914.1	Agua Hedionda; Alamitos Bay; Aliso Creek; Anaheim Bay; Ballona Creek; Batiquitos Lagoon; Bolsa Bay; Bolsa Chica Lowlands; Cabrillo Marina; Carpinteria Salt Marsh; Channel Islands Harbor; Dana Point Harbor; Del Mar Boat Basin; Devereux Lagoon; Goleta Slough; Long Beach Marina; Los Angeles Harbor; Los Angeles River; Los Penasquitos Lagoon; Malibu Lagoon; Marina del Rey - Ballona Creek; Marina del R…	M-09 & M-11	492.49	O-13	33.2433	135.27	Agua Hedionda; Alamitos Bay; Anaheim Bay; Ballona Creek; Batiquitos Lagoon; Bolsa Bay; Bolsa Chica Lowlands; Cabrillo Marina; Carpinteria Salt Marsh; Channel Islands Harbor; Dana Point Harbor; Del Mar Boat Basin; Devereux Lagoon; Goleta Slough; Long Beach Marina; Los Angeles Harbor; Los Angeles River; Los Penasquitos Lagoon; Malibu Lagoon; Marina del Rey - Ballona Creek; Marina del Rey; Mission B…	M-10	33.2434	135.57	Agua Hedionda; Alamitos Bay; Aliso Creek; Anaheim Bay; Ballona Creek; Batiquitos Lagoon; Bolsa Bay; Bolsa Chica Lowlands; Cabrillo Marina; Carpinteria Salt Marsh; Channel Islands Harbor; Dana Point Harbor; Del Mar Boat Basin; Devereux Lagoon; Goleta Slough; Long Beach Marina; Los Angeles Harbor; Los Angeles River; Los Penasquitos Lagoon; Malibu Lagoon; Marina del Rey - Ballona Creek; Marina del R…
86	Not known	Common (>100 oysters)	Absent	Seawall or dock/pilings	Perog, B.	2020	personal observation		Tuna Harbor W Pier Pilings			Yes		32.7126	-117.176	California	Southern California	No	San Diego Bay	51.7364	O-13	33.6097	11811.3	Agua Hedionda; Alamitos Bay; Anaheim Bay; Ballona Creek; Batiquitos Lagoon; Bolsa Bay; Bolsa Chica Lowlands; Cabrillo Marina; Carpinteria Salt Marsh; Channel Islands Harbor; Dana Point Harbor; Del Mar Boat Basin; Devereux Lagoon; Goleta Slough; Long Beach Marina; Los Angeles Harbor; Los Angeles River; Los Penasquitos Lagoon; Malibu Lagoon; Marina del Rey - Ballona Creek; Marina del Rey; Mission B…	O-12 & O-14	490.193	M-10	33.5114	11914.1	Agua Hedionda; Alamitos Bay; Aliso Creek; Anaheim Bay; Ballona Creek; Batiquitos Lagoon; Bolsa Bay; Bolsa Chica Lowlands; Cabrillo Marina; Carpinteria Salt Marsh; Channel Islands Harbor; Dana Point Harbor; Del Mar Boat Basin; Devereux Lagoon; Goleta Slough; Long Beach Marina; Los Angeles Harbor; Los Angeles River; Los Penasquitos Lagoon; Malibu Lagoon; Marina del Rey - Ballona Creek; Marina del R…	M-09 & M-11	492.49	O-13	33.2433	135.27	Agua Hedionda; Alamitos Bay; Anaheim Bay; Ballona Creek; Batiquitos Lagoon; Bolsa Bay; Bolsa Chica Lowlands; Cabrillo Marina; Carpinteria Salt Marsh; Channel Islands Harbor; Dana Point Harbor; Del Mar Boat Basin; Devereux Lagoon; Goleta Slough; Long Beach Marina; Los Angeles Harbor; Los Angeles River; Los Penasquitos Lagoon; Malibu Lagoon; Marina del Rey - Ballona Creek; Marina del Rey; Mission B…	M-10	33.2434	135.57	Agua Hedionda; Alamitos Bay; Aliso Creek; Anaheim Bay; Ballona Creek; Batiquitos Lagoon; Bolsa Bay; Bolsa Chica Lowlands; Cabrillo Marina; Carpinteria Salt Marsh; Channel Islands Harbor; Dana Point Harbor; Del Mar Boat Basin; Devereux Lagoon; Goleta Slough; Long Beach Marina; Los Angeles Harbor; Los Angeles River; Los Penasquitos Lagoon; Malibu Lagoon; Marina del Rey - Ballona Creek; Marina del R…
87	Not known	Common (>100 oysters)	Absent	riprap or boulder (>10”)	Perog, B.	2020	personal observation		Tuna Harbor W			Yes		32.7126	-117.176	California	Southern California	No	San Diego Bay	51.7364	O-13	33.6097	11811.3	Agua Hedionda; Alamitos Bay; Anaheim Bay; Ballona Creek; Batiquitos Lagoon; Bolsa Bay; Bolsa Chica Lowlands; Cabrillo Marina; Carpinteria Salt Marsh; Channel Islands Harbor; Dana Point Harbor; Del Mar Boat Basin; Devereux Lagoon; Goleta Slough; Long Beach Marina; Los Angeles Harbor; Los Angeles River; Los Penasquitos Lagoon; Malibu Lagoon; Marina del Rey - Ballona Creek; Marina del Rey; Mission B…	O-12 & O-14	490.193	M-10	33.5114	11914.1	Agua Hedionda; Alamitos Bay; Aliso Creek; Anaheim Bay; Ballona Creek; Batiquitos Lagoon; Bolsa Bay; Bolsa Chica Lowlands; Cabrillo Marina; Carpinteria Salt Marsh; Channel Islands Harbor; Dana Point Harbor; Del Mar Boat Basin; Devereux Lagoon; Goleta Slough; Long Beach Marina; Los Angeles Harbor; Los Angeles River; Los Penasquitos Lagoon; Malibu Lagoon; Marina del Rey - Ballona Creek; Marina del R…	M-09 & M-11	492.49	O-13	33.2433	135.27	Agua Hedionda; Alamitos Bay; Anaheim Bay; Ballona Creek; Batiquitos Lagoon; Bolsa Bay; Bolsa Chica Lowlands; Cabrillo Marina; Carpinteria Salt Marsh; Channel Islands Harbor; Dana Point Harbor; Del Mar Boat Basin; Devereux Lagoon; Goleta Slough; Long Beach Marina; Los Angeles Harbor; Los Angeles River; Los Penasquitos Lagoon; Malibu Lagoon; Marina del Rey - Ballona Creek; Marina del Rey; Mission B…	M-10	33.2434	135.57	Agua Hedionda; Alamitos Bay; Aliso Creek; Anaheim Bay; Ballona Creek; Batiquitos Lagoon; Bolsa Bay; Bolsa Chica Lowlands; Cabrillo Marina; Carpinteria Salt Marsh; Channel Islands Harbor; Dana Point Harbor; Del Mar Boat Basin; Devereux Lagoon; Goleta Slough; Long Beach Marina; Los Angeles Harbor; Los Angeles River; Los Penasquitos Lagoon; Malibu Lagoon; Marina del Rey - Ballona Creek; Marina del R…
88	Not known	Present but unknown abundance	Absent	Seawall or dock/pilings	iNaturalist	2020	record from iNaturalist			Pier piling	Number of oysters in the photo: 1; Positional accuracy; 10m; ID confirmed by Bryce Perog; iNaturalist record was research-grade; iNaturalist observation number: 37727144; Bryce Perog Notes: shifted point into nearby water; saw on google earth natural boulder	Yes		32.7245	-117.175	California	Southern California	No	San Diego Bay	51.7364	O-13	33.6097	11811.3	Agua Hedionda; Alamitos Bay; Anaheim Bay; Ballona Creek; Batiquitos Lagoon; Bolsa Bay; Bolsa Chica Lowlands; Cabrillo Marina; Carpinteria Salt Marsh; Channel Islands Harbor; Dana Point Harbor; Del Mar Boat Basin; Devereux Lagoon; Goleta Slough; Long Beach Marina; Los Angeles Harbor; Los Angeles River; Los Penasquitos Lagoon; Malibu Lagoon; Marina del Rey - Ballona Creek; Marina del Rey; Mission B…	O-12 & O-14	490.193	M-10	33.5114	11914.1	Agua Hedionda; Alamitos Bay; Aliso Creek; Anaheim Bay; Ballona Creek; Batiquitos Lagoon; Bolsa Bay; Bolsa Chica Lowlands; Cabrillo Marina; Carpinteria Salt Marsh; Channel Islands Harbor; Dana Point Harbor; Del Mar Boat Basin; Devereux Lagoon; Goleta Slough; Long Beach Marina; Los Angeles Harbor; Los Angeles River; Los Penasquitos Lagoon; Malibu Lagoon; Marina del Rey - Ballona Creek; Marina del R…	M-09 & M-11	492.49	O-13	33.2433	135.27	Agua Hedionda; Alamitos Bay; Anaheim Bay; Ballona Creek; Batiquitos Lagoon; Bolsa Bay; Bolsa Chica Lowlands; Cabrillo Marina; Carpinteria Salt Marsh; Channel Islands Harbor; Dana Point Harbor; Del Mar Boat Basin; Devereux Lagoon; Goleta Slough; Long Beach Marina; Los Angeles Harbor; Los Angeles River; Los Penasquitos Lagoon; Malibu Lagoon; Marina del Rey - Ballona Creek; Marina del Rey; Mission B…	M-10	33.2434	135.57	Agua Hedionda; Alamitos Bay; Aliso Creek; Anaheim Bay; Ballona Creek; Batiquitos Lagoon; Bolsa Bay; Bolsa Chica Lowlands; Cabrillo Marina; Carpinteria Salt Marsh; Channel Islands Harbor; Dana Point Harbor; Del Mar Boat Basin; Devereux Lagoon; Goleta Slough; Long Beach Marina; Los Angeles Harbor; Los Angeles River; Los Penasquitos Lagoon; Malibu Lagoon; Marina del Rey - Ballona Creek; Marina del R…
89	Rare (1-100 oysters)	Common (>100 oysters)	Absent	riprap or boulder (>10”)	California State University, Fullerton (Zacherl Lab)	2020	long-term monitoring data		Tuna Harbor North	riprap		Yes		32.7118	-117.175	California	Southern California	No	San Diego Bay	51.7364	O-13	33.6097	11811.3	Agua Hedionda; Alamitos Bay; Anaheim Bay; Ballona Creek; Batiquitos Lagoon; Bolsa Bay; Bolsa Chica Lowlands; Cabrillo Marina; Carpinteria Salt Marsh; Channel Islands Harbor; Dana Point Harbor; Del Mar Boat Basin; Devereux Lagoon; Goleta Slough; Long Beach Marina; Los Angeles Harbor; Los Angeles River; Los Penasquitos Lagoon; Malibu Lagoon; Marina del Rey - Ballona Creek; Marina del Rey; Mission B…	O-12 & O-14	490.193	M-10	33.5114	11914.1	Agua Hedionda; Alamitos Bay; Aliso Creek; Anaheim Bay; Ballona Creek; Batiquitos Lagoon; Bolsa Bay; Bolsa Chica Lowlands; Cabrillo Marina; Carpinteria Salt Marsh; Channel Islands Harbor; Dana Point Harbor; Del Mar Boat Basin; Devereux Lagoon; Goleta Slough; Long Beach Marina; Los Angeles Harbor; Los Angeles River; Los Penasquitos Lagoon; Malibu Lagoon; Marina del Rey - Ballona Creek; Marina del R…	M-09 & M-11	492.49	O-13	33.2433	135.27	Agua Hedionda; Alamitos Bay; Anaheim Bay; Ballona Creek; Batiquitos Lagoon; Bolsa Bay; Bolsa Chica Lowlands; Cabrillo Marina; Carpinteria Salt Marsh; Channel Islands Harbor; Dana Point Harbor; Del Mar Boat Basin; Devereux Lagoon; Goleta Slough; Long Beach Marina; Los Angeles Harbor; Los Angeles River; Los Penasquitos Lagoon; Malibu Lagoon; Marina del Rey - Ballona Creek; Marina del Rey; Mission B…	M-10	33.2434	135.57	Agua Hedionda; Alamitos Bay; Aliso Creek; Anaheim Bay; Ballona Creek; Batiquitos Lagoon; Bolsa Bay; Bolsa Chica Lowlands; Cabrillo Marina; Carpinteria Salt Marsh; Channel Islands Harbor; Dana Point Harbor; Del Mar Boat Basin; Devereux Lagoon; Goleta Slough; Long Beach Marina; Los Angeles Harbor; Los Angeles River; Los Penasquitos Lagoon; Malibu Lagoon; Marina del Rey - Ballona Creek; Marina del R…
90	Not known	Common (>100 oysters)	Absent	riprap or boulder (>10”)	Perog, B.	2020	personal observation		Tuna Harbor N			Yes		32.7131	-117.175	California	Southern California	No	San Diego Bay	51.7364	O-13	33.6097	11811.3	Agua Hedionda; Alamitos Bay; Anaheim Bay; Ballona Creek; Batiquitos Lagoon; Bolsa Bay; Bolsa Chica Lowlands; Cabrillo Marina; Carpinteria Salt Marsh; Channel Islands Harbor; Dana Point Harbor; Del Mar Boat Basin; Devereux Lagoon; Goleta Slough; Long Beach Marina; Los Angeles Harbor; Los Angeles River; Los Penasquitos Lagoon; Malibu Lagoon; Marina del Rey - Ballona Creek; Marina del Rey; Mission B…	O-12 & O-14	490.193	M-10	33.5114	11914.1	Agua Hedionda; Alamitos Bay; Aliso Creek; Anaheim Bay; Ballona Creek; Batiquitos Lagoon; Bolsa Bay; Bolsa Chica Lowlands; Cabrillo Marina; Carpinteria Salt Marsh; Channel Islands Harbor; Dana Point Harbor; Del Mar Boat Basin; Devereux Lagoon; Goleta Slough; Long Beach Marina; Los Angeles Harbor; Los Angeles River; Los Penasquitos Lagoon; Malibu Lagoon; Marina del Rey - Ballona Creek; Marina del R…	M-09 & M-11	492.49	O-13	33.2433	135.27	Agua Hedionda; Alamitos Bay; Anaheim Bay; Ballona Creek; Batiquitos Lagoon; Bolsa Bay; Bolsa Chica Lowlands; Cabrillo Marina; Carpinteria Salt Marsh; Channel Islands Harbor; Dana Point Harbor; Del Mar Boat Basin; Devereux Lagoon; Goleta Slough; Long Beach Marina; Los Angeles Harbor; Los Angeles River; Los Penasquitos Lagoon; Malibu Lagoon; Marina del Rey - Ballona Creek; Marina del Rey; Mission B…	M-10	33.2434	135.57	Agua Hedionda; Alamitos Bay; Aliso Creek; Anaheim Bay; Ballona Creek; Batiquitos Lagoon; Bolsa Bay; Bolsa Chica Lowlands; Cabrillo Marina; Carpinteria Salt Marsh; Channel Islands Harbor; Dana Point Harbor; Del Mar Boat Basin; Devereux Lagoon; Goleta Slough; Long Beach Marina; Los Angeles Harbor; Los Angeles River; Los Penasquitos Lagoon; Malibu Lagoon; Marina del Rey - Ballona Creek; Marina del R…
91	Not known	Common (>100 oysters)	Absent	Not Reported	Crooks, J.A., Crooks, K.R. & Crooks, A.J.	2014	published record (see citation)	Crooks, J.A., Crooks, K.R. & Crooks, A.J., 2015. Observations of the Non-Native Pacific oyster (Crassostrea gigas) in San Diego County, California. California Fish Game, 101, pp.101-107.	Tuna Harbor, San Diego Bay		No exact location given	Yes		32.7114	-117.174	California	Southern California	No	San Diego Bay	51.7364	O-13	33.6097	11811.3	Agua Hedionda; Alamitos Bay; Anaheim Bay; Ballona Creek; Batiquitos Lagoon; Bolsa Bay; Bolsa Chica Lowlands; Cabrillo Marina; Carpinteria Salt Marsh; Channel Islands Harbor; Dana Point Harbor; Del Mar Boat Basin; Devereux Lagoon; Goleta Slough; Long Beach Marina; Los Angeles Harbor; Los Angeles River; Los Penasquitos Lagoon; Malibu Lagoon; Marina del Rey - Ballona Creek; Marina del Rey; Mission B…	O-12 & O-14	490.193	M-10	33.5114	11914.1	Agua Hedionda; Alamitos Bay; Aliso Creek; Anaheim Bay; Ballona Creek; Batiquitos Lagoon; Bolsa Bay; Bolsa Chica Lowlands; Cabrillo Marina; Carpinteria Salt Marsh; Channel Islands Harbor; Dana Point Harbor; Del Mar Boat Basin; Devereux Lagoon; Goleta Slough; Long Beach Marina; Los Angeles Harbor; Los Angeles River; Los Penasquitos Lagoon; Malibu Lagoon; Marina del Rey - Ballona Creek; Marina del R…	M-09 & M-11	492.49	O-13	33.2433	135.27	Agua Hedionda; Alamitos Bay; Anaheim Bay; Ballona Creek; Batiquitos Lagoon; Bolsa Bay; Bolsa Chica Lowlands; Cabrillo Marina; Carpinteria Salt Marsh; Channel Islands Harbor; Dana Point Harbor; Del Mar Boat Basin; Devereux Lagoon; Goleta Slough; Long Beach Marina; Los Angeles Harbor; Los Angeles River; Los Penasquitos Lagoon; Malibu Lagoon; Marina del Rey - Ballona Creek; Marina del Rey; Mission B…	M-10	33.2434	135.57	Agua Hedionda; Alamitos Bay; Aliso Creek; Anaheim Bay; Ballona Creek; Batiquitos Lagoon; Bolsa Bay; Bolsa Chica Lowlands; Cabrillo Marina; Carpinteria Salt Marsh; Channel Islands Harbor; Dana Point Harbor; Del Mar Boat Basin; Devereux Lagoon; Goleta Slough; Long Beach Marina; Los Angeles Harbor; Los Angeles River; Los Penasquitos Lagoon; Malibu Lagoon; Marina del Rey - Ballona Creek; Marina del R…
92	Common (>100 oysters)	Common (>100 oysters)	Not known	Not Reported	Marks, A.	2018	personal observation			Fishing dock	Ostrea lurida growing all over submerged portions of the dock	Yes		32.7104	-117.174	California	Southern California	No	San Diego Bay	51.7364	O-13	33.6097	11811.3	Agua Hedionda; Alamitos Bay; Anaheim Bay; Ballona Creek; Batiquitos Lagoon; Bolsa Bay; Bolsa Chica Lowlands; Cabrillo Marina; Carpinteria Salt Marsh; Channel Islands Harbor; Dana Point Harbor; Del Mar Boat Basin; Devereux Lagoon; Goleta Slough; Long Beach Marina; Los Angeles Harbor; Los Angeles River; Los Penasquitos Lagoon; Malibu Lagoon; Marina del Rey - Ballona Creek; Marina del Rey; Mission B…	O-12 & O-14	490.193	M-10	33.5114	11914.1	Agua Hedionda; Alamitos Bay; Aliso Creek; Anaheim Bay; Ballona Creek; Batiquitos Lagoon; Bolsa Bay; Bolsa Chica Lowlands; Cabrillo Marina; Carpinteria Salt Marsh; Channel Islands Harbor; Dana Point Harbor; Del Mar Boat Basin; Devereux Lagoon; Goleta Slough; Long Beach Marina; Los Angeles Harbor; Los Angeles River; Los Penasquitos Lagoon; Malibu Lagoon; Marina del Rey - Ballona Creek; Marina del R…	M-09 & M-11	492.49	O-13	33.2433	135.27	Agua Hedionda; Alamitos Bay; Anaheim Bay; Ballona Creek; Batiquitos Lagoon; Bolsa Bay; Bolsa Chica Lowlands; Cabrillo Marina; Carpinteria Salt Marsh; Channel Islands Harbor; Dana Point Harbor; Del Mar Boat Basin; Devereux Lagoon; Goleta Slough; Long Beach Marina; Los Angeles Harbor; Los Angeles River; Los Penasquitos Lagoon; Malibu Lagoon; Marina del Rey - Ballona Creek; Marina del Rey; Mission B…	M-10	33.2434	135.57	Agua Hedionda; Alamitos Bay; Aliso Creek; Anaheim Bay; Ballona Creek; Batiquitos Lagoon; Bolsa Bay; Bolsa Chica Lowlands; Cabrillo Marina; Carpinteria Salt Marsh; Channel Islands Harbor; Dana Point Harbor; Del Mar Boat Basin; Devereux Lagoon; Goleta Slough; Long Beach Marina; Los Angeles Harbor; Los Angeles River; Los Penasquitos Lagoon; Malibu Lagoon; Marina del Rey - Ballona Creek; Marina del R…
93	Common (>100 oysters)	Common (>100 oysters)	Absent	Seawall or dock/pilings	California State University, Fullerton (Zacherl Lab)	2020	long-term monitoring data		Centennial Park seawall			Yes		32.6999	-117.171	California	Southern California	No	San Diego Bay	51.7364	O-13	33.6097	11811.3	Agua Hedionda; Alamitos Bay; Anaheim Bay; Ballona Creek; Batiquitos Lagoon; Bolsa Bay; Bolsa Chica Lowlands; Cabrillo Marina; Carpinteria Salt Marsh; Channel Islands Harbor; Dana Point Harbor; Del Mar Boat Basin; Devereux Lagoon; Goleta Slough; Long Beach Marina; Los Angeles Harbor; Los Angeles River; Los Penasquitos Lagoon; Malibu Lagoon; Marina del Rey - Ballona Creek; Marina del Rey; Mission B…	O-12 & O-14	490.193	M-10	33.5114	11914.1	Agua Hedionda; Alamitos Bay; Aliso Creek; Anaheim Bay; Ballona Creek; Batiquitos Lagoon; Bolsa Bay; Bolsa Chica Lowlands; Cabrillo Marina; Carpinteria Salt Marsh; Channel Islands Harbor; Dana Point Harbor; Del Mar Boat Basin; Devereux Lagoon; Goleta Slough; Long Beach Marina; Los Angeles Harbor; Los Angeles River; Los Penasquitos Lagoon; Malibu Lagoon; Marina del Rey - Ballona Creek; Marina del R…	M-09 & M-11	492.49	O-13	33.2433	135.27	Agua Hedionda; Alamitos Bay; Anaheim Bay; Ballona Creek; Batiquitos Lagoon; Bolsa Bay; Bolsa Chica Lowlands; Cabrillo Marina; Carpinteria Salt Marsh; Channel Islands Harbor; Dana Point Harbor; Del Mar Boat Basin; Devereux Lagoon; Goleta Slough; Long Beach Marina; Los Angeles Harbor; Los Angeles River; Los Penasquitos Lagoon; Malibu Lagoon; Marina del Rey - Ballona Creek; Marina del Rey; Mission B…	M-10	33.2434	135.57	Agua Hedionda; Alamitos Bay; Aliso Creek; Anaheim Bay; Ballona Creek; Batiquitos Lagoon; Bolsa Bay; Bolsa Chica Lowlands; Cabrillo Marina; Carpinteria Salt Marsh; Channel Islands Harbor; Dana Point Harbor; Del Mar Boat Basin; Devereux Lagoon; Goleta Slough; Long Beach Marina; Los Angeles Harbor; Los Angeles River; Los Penasquitos Lagoon; Malibu Lagoon; Marina del Rey - Ballona Creek; Marina del R…
94	Common (>100 oysters)	Common (>100 oysters)	Absent	riprap or boulder (>10”)	California State University, Fullerton (Zacherl Lab)	2020	long-term monitoring data		Centennial Park	riprap, concrete slab and sand substrate		Yes		32.6998	-117.171	California	Southern California	No	San Diego Bay	51.7364	O-13	33.6097	11811.3	Agua Hedionda; Alamitos Bay; Anaheim Bay; Ballona Creek; Batiquitos Lagoon; Bolsa Bay; Bolsa Chica Lowlands; Cabrillo Marina; Carpinteria Salt Marsh; Channel Islands Harbor; Dana Point Harbor; Del Mar Boat Basin; Devereux Lagoon; Goleta Slough; Long Beach Marina; Los Angeles Harbor; Los Angeles River; Los Penasquitos Lagoon; Malibu Lagoon; Marina del Rey - Ballona Creek; Marina del Rey; Mission B…	O-12 & O-14	490.193	M-10	33.5114	11914.1	Agua Hedionda; Alamitos Bay; Aliso Creek; Anaheim Bay; Ballona Creek; Batiquitos Lagoon; Bolsa Bay; Bolsa Chica Lowlands; Cabrillo Marina; Carpinteria Salt Marsh; Channel Islands Harbor; Dana Point Harbor; Del Mar Boat Basin; Devereux Lagoon; Goleta Slough; Long Beach Marina; Los Angeles Harbor; Los Angeles River; Los Penasquitos Lagoon; Malibu Lagoon; Marina del Rey - Ballona Creek; Marina del R…	M-09 & M-11	492.49	O-13	33.2433	135.27	Agua Hedionda; Alamitos Bay; Anaheim Bay; Ballona Creek; Batiquitos Lagoon; Bolsa Bay; Bolsa Chica Lowlands; Cabrillo Marina; Carpinteria Salt Marsh; Channel Islands Harbor; Dana Point Harbor; Del Mar Boat Basin; Devereux Lagoon; Goleta Slough; Long Beach Marina; Los Angeles Harbor; Los Angeles River; Los Penasquitos Lagoon; Malibu Lagoon; Marina del Rey - Ballona Creek; Marina del Rey; Mission B…	M-10	33.2434	135.57	Agua Hedionda; Alamitos Bay; Aliso Creek; Anaheim Bay; Ballona Creek; Batiquitos Lagoon; Bolsa Bay; Bolsa Chica Lowlands; Cabrillo Marina; Carpinteria Salt Marsh; Channel Islands Harbor; Dana Point Harbor; Del Mar Boat Basin; Devereux Lagoon; Goleta Slough; Long Beach Marina; Los Angeles Harbor; Los Angeles River; Los Penasquitos Lagoon; Malibu Lagoon; Marina del Rey - Ballona Creek; Marina del R…
95	Common (>100 oysters)	Present but unknown abundance	Absent	Not Reported	Polson, M.P. & Zacherl, D.C.	2005	published record (see citation)	Polson, M.P. & Zacherl, D.C., 2009. Geographic Distribution and Intertidal Population Status for the Olympia Oyster, Ostrea lurida Carpenter 1864, from Alaska to Baja. Journal of Shellfish Research, 28(1), pp.69-77.	Embarcadero Park			Yes		32.7084	-117.171	California	Southern California	No	San Diego Bay	51.7364	O-13	33.6097	11811.3	Agua Hedionda; Alamitos Bay; Anaheim Bay; Ballona Creek; Batiquitos Lagoon; Bolsa Bay; Bolsa Chica Lowlands; Cabrillo Marina; Carpinteria Salt Marsh; Channel Islands Harbor; Dana Point Harbor; Del Mar Boat Basin; Devereux Lagoon; Goleta Slough; Long Beach Marina; Los Angeles Harbor; Los Angeles River; Los Penasquitos Lagoon; Malibu Lagoon; Marina del Rey - Ballona Creek; Marina del Rey; Mission B…	O-12 & O-14	490.193	M-10	33.5114	11914.1	Agua Hedionda; Alamitos Bay; Aliso Creek; Anaheim Bay; Ballona Creek; Batiquitos Lagoon; Bolsa Bay; Bolsa Chica Lowlands; Cabrillo Marina; Carpinteria Salt Marsh; Channel Islands Harbor; Dana Point Harbor; Del Mar Boat Basin; Devereux Lagoon; Goleta Slough; Long Beach Marina; Los Angeles Harbor; Los Angeles River; Los Penasquitos Lagoon; Malibu Lagoon; Marina del Rey - Ballona Creek; Marina del R…	M-09 & M-11	492.49	O-13	33.2433	135.27	Agua Hedionda; Alamitos Bay; Anaheim Bay; Ballona Creek; Batiquitos Lagoon; Bolsa Bay; Bolsa Chica Lowlands; Cabrillo Marina; Carpinteria Salt Marsh; Channel Islands Harbor; Dana Point Harbor; Del Mar Boat Basin; Devereux Lagoon; Goleta Slough; Long Beach Marina; Los Angeles Harbor; Los Angeles River; Los Penasquitos Lagoon; Malibu Lagoon; Marina del Rey - Ballona Creek; Marina del Rey; Mission B…	M-10	33.2434	135.57	Agua Hedionda; Alamitos Bay; Aliso Creek; Anaheim Bay; Ballona Creek; Batiquitos Lagoon; Bolsa Bay; Bolsa Chica Lowlands; Cabrillo Marina; Carpinteria Salt Marsh; Channel Islands Harbor; Dana Point Harbor; Del Mar Boat Basin; Devereux Lagoon; Goleta Slough; Long Beach Marina; Los Angeles Harbor; Los Angeles River; Los Penasquitos Lagoon; Malibu Lagoon; Marina del Rey - Ballona Creek; Marina del R…
96	Not known	Present but unknown abundance	Absent	riprap or boulder (>10”)	iNaturalist	2018	record from iNaturalist			riprap	iNaturalist observation number 18782733; Number of oysters in the photo: 1; Positional accuracy: 10m; Bryce Perog confirmed oyster ID; Substrate inferred from image and/or Google Maps from lat/long coordinates provided	Yes		32.7085	-117.17	California	Southern California	No	San Diego Bay	51.7364	O-13	33.6097	11811.3	Agua Hedionda; Alamitos Bay; Anaheim Bay; Ballona Creek; Batiquitos Lagoon; Bolsa Bay; Bolsa Chica Lowlands; Cabrillo Marina; Carpinteria Salt Marsh; Channel Islands Harbor; Dana Point Harbor; Del Mar Boat Basin; Devereux Lagoon; Goleta Slough; Long Beach Marina; Los Angeles Harbor; Los Angeles River; Los Penasquitos Lagoon; Malibu Lagoon; Marina del Rey - Ballona Creek; Marina del Rey; Mission B…	O-12 & O-14	490.193	M-10	33.5114	11914.1	Agua Hedionda; Alamitos Bay; Aliso Creek; Anaheim Bay; Ballona Creek; Batiquitos Lagoon; Bolsa Bay; Bolsa Chica Lowlands; Cabrillo Marina; Carpinteria Salt Marsh; Channel Islands Harbor; Dana Point Harbor; Del Mar Boat Basin; Devereux Lagoon; Goleta Slough; Long Beach Marina; Los Angeles Harbor; Los Angeles River; Los Penasquitos Lagoon; Malibu Lagoon; Marina del Rey - Ballona Creek; Marina del R…	M-09 & M-11	492.49	O-13	33.2433	135.27	Agua Hedionda; Alamitos Bay; Anaheim Bay; Ballona Creek; Batiquitos Lagoon; Bolsa Bay; Bolsa Chica Lowlands; Cabrillo Marina; Carpinteria Salt Marsh; Channel Islands Harbor; Dana Point Harbor; Del Mar Boat Basin; Devereux Lagoon; Goleta Slough; Long Beach Marina; Los Angeles Harbor; Los Angeles River; Los Penasquitos Lagoon; Malibu Lagoon; Marina del Rey - Ballona Creek; Marina del Rey; Mission B…	M-10	33.2434	135.57	Agua Hedionda; Alamitos Bay; Aliso Creek; Anaheim Bay; Ballona Creek; Batiquitos Lagoon; Bolsa Bay; Bolsa Chica Lowlands; Cabrillo Marina; Carpinteria Salt Marsh; Channel Islands Harbor; Dana Point Harbor; Del Mar Boat Basin; Devereux Lagoon; Goleta Slough; Long Beach Marina; Los Angeles Harbor; Los Angeles River; Los Penasquitos Lagoon; Malibu Lagoon; Marina del Rey - Ballona Creek; Marina del R…
97	Present but unknown abundance	Absent	Absent	riprap or boulder (>10”)	Davis, J., Levin, L. & Walther, S.	2000	published record (see citation)	Davis, J., Levin, L. & Walther, S., 2002. Artificial Armored Shorelines: Sites for Open-Coast Species in a Southern California Bay. Marine Biology, 140(6), pp.1249-1262.	Embercado Park exposed	Exposed side of island in the riprap ( ‘‘"'Exposed’' sites had direct water access to the mouth of the bay, and ‘'protected' sites had a land mass, in all cases a narrow man-made peninsula, sheltering the site from the open bay. ")	Percent cover O. lurida was 1–5%. Point inferred from map in Figure 1. Limitation is that they focused on riprap did not look in crevices (“unless shallow and visible, and rocks were not turned over” which is the preferred habitat of O. lurida, and may have detected some C. gigas). The O. lurida that were counted were on “ﬂattest, most visible surface.” Additionally, laid the transect lines perpe…	Yes		32.7078	-117.17	California	Southern California	No	San Diego Bay	51.7364	O-13	33.6097	11811.3	Agua Hedionda; Alamitos Bay; Anaheim Bay; Ballona Creek; Batiquitos Lagoon; Bolsa Bay; Bolsa Chica Lowlands; Cabrillo Marina; Carpinteria Salt Marsh; Channel Islands Harbor; Dana Point Harbor; Del Mar Boat Basin; Devereux Lagoon; Goleta Slough; Long Beach Marina; Los Angeles Harbor; Los Angeles River; Los Penasquitos Lagoon; Malibu Lagoon; Marina del Rey - Ballona Creek; Marina del Rey; Mission B…	O-12 & O-14	490.193	M-10	33.5114	11914.1	Agua Hedionda; Alamitos Bay; Aliso Creek; Anaheim Bay; Ballona Creek; Batiquitos Lagoon; Bolsa Bay; Bolsa Chica Lowlands; Cabrillo Marina; Carpinteria Salt Marsh; Channel Islands Harbor; Dana Point Harbor; Del Mar Boat Basin; Devereux Lagoon; Goleta Slough; Long Beach Marina; Los Angeles Harbor; Los Angeles River; Los Penasquitos Lagoon; Malibu Lagoon; Marina del Rey - Ballona Creek; Marina del R…	M-09 & M-11	492.49	O-13	33.2433	135.27	Agua Hedionda; Alamitos Bay; Anaheim Bay; Ballona Creek; Batiquitos Lagoon; Bolsa Bay; Bolsa Chica Lowlands; Cabrillo Marina; Carpinteria Salt Marsh; Channel Islands Harbor; Dana Point Harbor; Del Mar Boat Basin; Devereux Lagoon; Goleta Slough; Long Beach Marina; Los Angeles Harbor; Los Angeles River; Los Penasquitos Lagoon; Malibu Lagoon; Marina del Rey - Ballona Creek; Marina del Rey; Mission B…	M-10	33.2434	135.57	Agua Hedionda; Alamitos Bay; Aliso Creek; Anaheim Bay; Ballona Creek; Batiquitos Lagoon; Bolsa Bay; Bolsa Chica Lowlands; Cabrillo Marina; Carpinteria Salt Marsh; Channel Islands Harbor; Dana Point Harbor; Del Mar Boat Basin; Devereux Lagoon; Goleta Slough; Long Beach Marina; Los Angeles Harbor; Los Angeles River; Los Penasquitos Lagoon; Malibu Lagoon; Marina del Rey - Ballona Creek; Marina del R…
98	Not known	Present but unknown abundance	Absent	riprap or boulder (>10”)	iNaturalist	2020	record from iNaturalist			riprap	Number of oysters in the photo: 3; Positional accuracy; 14m; ID confirmed by Bryce Perog; iNaturalist record was research-grade; iNaturalist observation number: 38728826; Substrate inferred from image and/or Google Maps from lat/long coordinates provided	Yes		32.7083	-117.17	California	Southern California	No	San Diego Bay	51.7364	O-13	33.6097	11811.3	Agua Hedionda; Alamitos Bay; Anaheim Bay; Ballona Creek; Batiquitos Lagoon; Bolsa Bay; Bolsa Chica Lowlands; Cabrillo Marina; Carpinteria Salt Marsh; Channel Islands Harbor; Dana Point Harbor; Del Mar Boat Basin; Devereux Lagoon; Goleta Slough; Long Beach Marina; Los Angeles Harbor; Los Angeles River; Los Penasquitos Lagoon; Malibu Lagoon; Marina del Rey - Ballona Creek; Marina del Rey; Mission B…	O-12 & O-14	490.193	M-10	33.5114	11914.1	Agua Hedionda; Alamitos Bay; Aliso Creek; Anaheim Bay; Ballona Creek; Batiquitos Lagoon; Bolsa Bay; Bolsa Chica Lowlands; Cabrillo Marina; Carpinteria Salt Marsh; Channel Islands Harbor; Dana Point Harbor; Del Mar Boat Basin; Devereux Lagoon; Goleta Slough; Long Beach Marina; Los Angeles Harbor; Los Angeles River; Los Penasquitos Lagoon; Malibu Lagoon; Marina del Rey - Ballona Creek; Marina del R…	M-09 & M-11	492.49	O-13	33.2433	135.27	Agua Hedionda; Alamitos Bay; Anaheim Bay; Ballona Creek; Batiquitos Lagoon; Bolsa Bay; Bolsa Chica Lowlands; Cabrillo Marina; Carpinteria Salt Marsh; Channel Islands Harbor; Dana Point Harbor; Del Mar Boat Basin; Devereux Lagoon; Goleta Slough; Long Beach Marina; Los Angeles Harbor; Los Angeles River; Los Penasquitos Lagoon; Malibu Lagoon; Marina del Rey - Ballona Creek; Marina del Rey; Mission B…	M-10	33.2434	135.57	Agua Hedionda; Alamitos Bay; Aliso Creek; Anaheim Bay; Ballona Creek; Batiquitos Lagoon; Bolsa Bay; Bolsa Chica Lowlands; Cabrillo Marina; Carpinteria Salt Marsh; Channel Islands Harbor; Dana Point Harbor; Del Mar Boat Basin; Devereux Lagoon; Goleta Slough; Long Beach Marina; Los Angeles Harbor; Los Angeles River; Los Penasquitos Lagoon; Malibu Lagoon; Marina del Rey - Ballona Creek; Marina del R…
99	Not known	Common (>100 oysters)	Absent	riprap or boulder (>10”)	Perog, B.	2020	personal observation		Embarcadero exposed			Yes		32.7061	-117.168	California	Southern California	No	San Diego Bay	51.7364	O-13	33.6097	11811.3	Agua Hedionda; Alamitos Bay; Anaheim Bay; Ballona Creek; Batiquitos Lagoon; Bolsa Bay; Bolsa Chica Lowlands; Cabrillo Marina; Carpinteria Salt Marsh; Channel Islands Harbor; Dana Point Harbor; Del Mar Boat Basin; Devereux Lagoon; Goleta Slough; Long Beach Marina; Los Angeles Harbor; Los Angeles River; Los Penasquitos Lagoon; Malibu Lagoon; Marina del Rey - Ballona Creek; Marina del Rey; Mission B…	O-12 & O-14	490.193	M-10	33.5114	11914.1	Agua Hedionda; Alamitos Bay; Aliso Creek; Anaheim Bay; Ballona Creek; Batiquitos Lagoon; Bolsa Bay; Bolsa Chica Lowlands; Cabrillo Marina; Carpinteria Salt Marsh; Channel Islands Harbor; Dana Point Harbor; Del Mar Boat Basin; Devereux Lagoon; Goleta Slough; Long Beach Marina; Los Angeles Harbor; Los Angeles River; Los Penasquitos Lagoon; Malibu Lagoon; Marina del Rey - Ballona Creek; Marina del R…	M-09 & M-11	492.49	O-13	33.2433	135.27	Agua Hedionda; Alamitos Bay; Anaheim Bay; Ballona Creek; Batiquitos Lagoon; Bolsa Bay; Bolsa Chica Lowlands; Cabrillo Marina; Carpinteria Salt Marsh; Channel Islands Harbor; Dana Point Harbor; Del Mar Boat Basin; Devereux Lagoon; Goleta Slough; Long Beach Marina; Los Angeles Harbor; Los Angeles River; Los Penasquitos Lagoon; Malibu Lagoon; Marina del Rey - Ballona Creek; Marina del Rey; Mission B…	M-10	33.2434	135.57	Agua Hedionda; Alamitos Bay; Aliso Creek; Anaheim Bay; Ballona Creek; Batiquitos Lagoon; Bolsa Bay; Bolsa Chica Lowlands; Cabrillo Marina; Carpinteria Salt Marsh; Channel Islands Harbor; Dana Point Harbor; Del Mar Boat Basin; Devereux Lagoon; Goleta Slough; Long Beach Marina; Los Angeles Harbor; Los Angeles River; Los Penasquitos Lagoon; Malibu Lagoon; Marina del Rey - Ballona Creek; Marina del R…
100	Present but unknown abundance	Absent	Absent	riprap or boulder (>10”)	Davis, J., Levin, L. & Walther, S.	2000	published record (see citation)	Davis, J., Levin, L. & Walther, S., 2002. Artificial Armored Shorelines: Sites for Open-Coast Species in a Southern California Bay. Marine Biology, 140(6), pp.1249-1262.	Embercado Park protected	Protected side of island in the riprap ( ‘‘"'Exposed’' sites had direct water access to the mouth of the bay, and ‘'protected' sites had a land mass, in all cases a narrow man-made peninsula, sheltering the site from the open bay. ")	Percent cover O. lurida was 5–10%. Point inferred from map in Figure 1. Limitation is that they focused on riprap did not look in crevices (“unless shallow and visible, and rocks were not turned over” which is the preferred habitat of O. lurida, and may have detected some C. gigas). The O. lurida that were counted were on “ﬂattest, most visible surface.” Additionally, laid the transect lines perp…	Yes		32.7068	-117.168	California	Southern California	No	San Diego Bay	51.7364	O-13	33.6097	11811.3	Agua Hedionda; Alamitos Bay; Anaheim Bay; Ballona Creek; Batiquitos Lagoon; Bolsa Bay; Bolsa Chica Lowlands; Cabrillo Marina; Carpinteria Salt Marsh; Channel Islands Harbor; Dana Point Harbor; Del Mar Boat Basin; Devereux Lagoon; Goleta Slough; Long Beach Marina; Los Angeles Harbor; Los Angeles River; Los Penasquitos Lagoon; Malibu Lagoon; Marina del Rey - Ballona Creek; Marina del Rey; Mission B…	O-12 & O-14	490.193	M-10	33.5114	11914.1	Agua Hedionda; Alamitos Bay; Aliso Creek; Anaheim Bay; Ballona Creek; Batiquitos Lagoon; Bolsa Bay; Bolsa Chica Lowlands; Cabrillo Marina; Carpinteria Salt Marsh; Channel Islands Harbor; Dana Point Harbor; Del Mar Boat Basin; Devereux Lagoon; Goleta Slough; Long Beach Marina; Los Angeles Harbor; Los Angeles River; Los Penasquitos Lagoon; Malibu Lagoon; Marina del Rey - Ballona Creek; Marina del R…	M-09 & M-11	492.49	O-13	33.2433	135.27	Agua Hedionda; Alamitos Bay; Anaheim Bay; Ballona Creek; Batiquitos Lagoon; Bolsa Bay; Bolsa Chica Lowlands; Cabrillo Marina; Carpinteria Salt Marsh; Channel Islands Harbor; Dana Point Harbor; Del Mar Boat Basin; Devereux Lagoon; Goleta Slough; Long Beach Marina; Los Angeles Harbor; Los Angeles River; Los Penasquitos Lagoon; Malibu Lagoon; Marina del Rey - Ballona Creek; Marina del Rey; Mission B…	M-10	33.2434	135.57	Agua Hedionda; Alamitos Bay; Aliso Creek; Anaheim Bay; Ballona Creek; Batiquitos Lagoon; Bolsa Bay; Bolsa Chica Lowlands; Cabrillo Marina; Carpinteria Salt Marsh; Channel Islands Harbor; Dana Point Harbor; Del Mar Boat Basin; Devereux Lagoon; Goleta Slough; Long Beach Marina; Los Angeles Harbor; Los Angeles River; Los Penasquitos Lagoon; Malibu Lagoon; Marina del Rey - Ballona Creek; Marina del R…
101	Not known	Common (>100 oysters)	Absent	riprap or boulder (>10”)	Perog, B.	2020	personal observation		Embarcadero sheltered			Yes		32.7065	-117.168	California	Southern California	No	San Diego Bay	51.7364	O-13	33.6097	11811.3	Agua Hedionda; Alamitos Bay; Anaheim Bay; Ballona Creek; Batiquitos Lagoon; Bolsa Bay; Bolsa Chica Lowlands; Cabrillo Marina; Carpinteria Salt Marsh; Channel Islands Harbor; Dana Point Harbor; Del Mar Boat Basin; Devereux Lagoon; Goleta Slough; Long Beach Marina; Los Angeles Harbor; Los Angeles River; Los Penasquitos Lagoon; Malibu Lagoon; Marina del Rey - Ballona Creek; Marina del Rey; Mission B…	O-12 & O-14	490.193	M-10	33.5114	11914.1	Agua Hedionda; Alamitos Bay; Aliso Creek; Anaheim Bay; Ballona Creek; Batiquitos Lagoon; Bolsa Bay; Bolsa Chica Lowlands; Cabrillo Marina; Carpinteria Salt Marsh; Channel Islands Harbor; Dana Point Harbor; Del Mar Boat Basin; Devereux Lagoon; Goleta Slough; Long Beach Marina; Los Angeles Harbor; Los Angeles River; Los Penasquitos Lagoon; Malibu Lagoon; Marina del Rey - Ballona Creek; Marina del R…	M-09 & M-11	492.49	O-13	33.2433	135.27	Agua Hedionda; Alamitos Bay; Anaheim Bay; Ballona Creek; Batiquitos Lagoon; Bolsa Bay; Bolsa Chica Lowlands; Cabrillo Marina; Carpinteria Salt Marsh; Channel Islands Harbor; Dana Point Harbor; Del Mar Boat Basin; Devereux Lagoon; Goleta Slough; Long Beach Marina; Los Angeles Harbor; Los Angeles River; Los Penasquitos Lagoon; Malibu Lagoon; Marina del Rey - Ballona Creek; Marina del Rey; Mission B…	M-10	33.2434	135.57	Agua Hedionda; Alamitos Bay; Aliso Creek; Anaheim Bay; Ballona Creek; Batiquitos Lagoon; Bolsa Bay; Bolsa Chica Lowlands; Cabrillo Marina; Carpinteria Salt Marsh; Channel Islands Harbor; Dana Point Harbor; Del Mar Boat Basin; Devereux Lagoon; Goleta Slough; Long Beach Marina; Los Angeles Harbor; Los Angeles River; Los Penasquitos Lagoon; Malibu Lagoon; Marina del Rey - Ballona Creek; Marina del R…
102	Common (>100 oysters)	Common (>100 oysters)	Absent	Other anthropogenic structure	Tronske, N.B. et al.	2017	published record (see citation)	Tronske, N.B., Parker, T.A., Henderson, H.D., Burnaford, J.L. & Zacherl, D.C., 2018. Densities and Zonation Patterns of Native and Non-Indigenous Oysters in Southern California Bays. Wetlands, 38(6), pp.1313-1326.	Glorietta Bay Fence	Fence	Same common abundance for both oyster species in 2014 survey. O. lurida increased abundance from ~350 to ~2300 while C. gigas stayed relatively the same from 1200 to 1800 /20m2 from 2014 to 2017, respectively	Yes		32.6751	-117.167	California	Southern California	No	San Diego Bay	51.7364	O-13	33.6097	11811.3	Agua Hedionda; Alamitos Bay; Anaheim Bay; Ballona Creek; Batiquitos Lagoon; Bolsa Bay; Bolsa Chica Lowlands; Cabrillo Marina; Carpinteria Salt Marsh; Channel Islands Harbor; Dana Point Harbor; Del Mar Boat Basin; Devereux Lagoon; Goleta Slough; Long Beach Marina; Los Angeles Harbor; Los Angeles River; Los Penasquitos Lagoon; Malibu Lagoon; Marina del Rey - Ballona Creek; Marina del Rey; Mission B…	O-12 & O-14	490.193	M-10	33.5114	11914.1	Agua Hedionda; Alamitos Bay; Aliso Creek; Anaheim Bay; Ballona Creek; Batiquitos Lagoon; Bolsa Bay; Bolsa Chica Lowlands; Cabrillo Marina; Carpinteria Salt Marsh; Channel Islands Harbor; Dana Point Harbor; Del Mar Boat Basin; Devereux Lagoon; Goleta Slough; Long Beach Marina; Los Angeles Harbor; Los Angeles River; Los Penasquitos Lagoon; Malibu Lagoon; Marina del Rey - Ballona Creek; Marina del R…	M-09 & M-11	492.49	O-13	33.2433	135.27	Agua Hedionda; Alamitos Bay; Anaheim Bay; Ballona Creek; Batiquitos Lagoon; Bolsa Bay; Bolsa Chica Lowlands; Cabrillo Marina; Carpinteria Salt Marsh; Channel Islands Harbor; Dana Point Harbor; Del Mar Boat Basin; Devereux Lagoon; Goleta Slough; Long Beach Marina; Los Angeles Harbor; Los Angeles River; Los Penasquitos Lagoon; Malibu Lagoon; Marina del Rey - Ballona Creek; Marina del Rey; Mission B…	M-10	33.2434	135.57	Agua Hedionda; Alamitos Bay; Aliso Creek; Anaheim Bay; Ballona Creek; Batiquitos Lagoon; Bolsa Bay; Bolsa Chica Lowlands; Cabrillo Marina; Carpinteria Salt Marsh; Channel Islands Harbor; Dana Point Harbor; Del Mar Boat Basin; Devereux Lagoon; Goleta Slough; Long Beach Marina; Los Angeles Harbor; Los Angeles River; Los Penasquitos Lagoon; Malibu Lagoon; Marina del Rey - Ballona Creek; Marina del R…
103	Common (>100 oysters)	Common (>100 oysters)	Absent	Other anthropogenic structure	California State University, Fullerton (Zacherl Lab)	2020	long-term monitoring data		Glorietta Bay	Chain link fence	Same common abundance of both species in 2017 survey; 2013 survey published in Tronske et al 2017	Yes		32.6751	-117.167	California	Southern California	No	San Diego Bay	51.7364	O-13	33.6097	11811.3	Agua Hedionda; Alamitos Bay; Anaheim Bay; Ballona Creek; Batiquitos Lagoon; Bolsa Bay; Bolsa Chica Lowlands; Cabrillo Marina; Carpinteria Salt Marsh; Channel Islands Harbor; Dana Point Harbor; Del Mar Boat Basin; Devereux Lagoon; Goleta Slough; Long Beach Marina; Los Angeles Harbor; Los Angeles River; Los Penasquitos Lagoon; Malibu Lagoon; Marina del Rey - Ballona Creek; Marina del Rey; Mission B…	O-12 & O-14	490.193	M-10	33.5114	11914.1	Agua Hedionda; Alamitos Bay; Aliso Creek; Anaheim Bay; Ballona Creek; Batiquitos Lagoon; Bolsa Bay; Bolsa Chica Lowlands; Cabrillo Marina; Carpinteria Salt Marsh; Channel Islands Harbor; Dana Point Harbor; Del Mar Boat Basin; Devereux Lagoon; Goleta Slough; Long Beach Marina; Los Angeles Harbor; Los Angeles River; Los Penasquitos Lagoon; Malibu Lagoon; Marina del Rey - Ballona Creek; Marina del R…	M-09 & M-11	492.49	O-13	33.2433	135.27	Agua Hedionda; Alamitos Bay; Anaheim Bay; Ballona Creek; Batiquitos Lagoon; Bolsa Bay; Bolsa Chica Lowlands; Cabrillo Marina; Carpinteria Salt Marsh; Channel Islands Harbor; Dana Point Harbor; Del Mar Boat Basin; Devereux Lagoon; Goleta Slough; Long Beach Marina; Los Angeles Harbor; Los Angeles River; Los Penasquitos Lagoon; Malibu Lagoon; Marina del Rey - Ballona Creek; Marina del Rey; Mission B…	M-10	33.2434	135.57	Agua Hedionda; Alamitos Bay; Aliso Creek; Anaheim Bay; Ballona Creek; Batiquitos Lagoon; Bolsa Bay; Bolsa Chica Lowlands; Cabrillo Marina; Carpinteria Salt Marsh; Channel Islands Harbor; Dana Point Harbor; Del Mar Boat Basin; Devereux Lagoon; Goleta Slough; Long Beach Marina; Los Angeles Harbor; Los Angeles River; Los Penasquitos Lagoon; Malibu Lagoon; Marina del Rey - Ballona Creek; Marina del R…
104	Not known	Common (>100 oysters)	Absent	riprap or boulder (>10”)	iNaturalist	2015	record from iNaturalist			riprap	iNaturalist observation number 2314217; Number of oysters in the photo: many (>20); Positional accuracy: 137m; Bryce Perog confirmed oyster ID	Yes		32.6916	-117.164	California	Southern California	No	San Diego Bay	51.7364	O-13	33.6097	11811.3	Agua Hedionda; Alamitos Bay; Anaheim Bay; Ballona Creek; Batiquitos Lagoon; Bolsa Bay; Bolsa Chica Lowlands; Cabrillo Marina; Carpinteria Salt Marsh; Channel Islands Harbor; Dana Point Harbor; Del Mar Boat Basin; Devereux Lagoon; Goleta Slough; Long Beach Marina; Los Angeles Harbor; Los Angeles River; Los Penasquitos Lagoon; Malibu Lagoon; Marina del Rey - Ballona Creek; Marina del Rey; Mission B…	O-12 & O-14	490.193	M-10	33.5114	11914.1	Agua Hedionda; Alamitos Bay; Aliso Creek; Anaheim Bay; Ballona Creek; Batiquitos Lagoon; Bolsa Bay; Bolsa Chica Lowlands; Cabrillo Marina; Carpinteria Salt Marsh; Channel Islands Harbor; Dana Point Harbor; Del Mar Boat Basin; Devereux Lagoon; Goleta Slough; Long Beach Marina; Los Angeles Harbor; Los Angeles River; Los Penasquitos Lagoon; Malibu Lagoon; Marina del Rey - Ballona Creek; Marina del R…	M-09 & M-11	492.49	O-13	33.2433	135.27	Agua Hedionda; Alamitos Bay; Anaheim Bay; Ballona Creek; Batiquitos Lagoon; Bolsa Bay; Bolsa Chica Lowlands; Cabrillo Marina; Carpinteria Salt Marsh; Channel Islands Harbor; Dana Point Harbor; Del Mar Boat Basin; Devereux Lagoon; Goleta Slough; Long Beach Marina; Los Angeles Harbor; Los Angeles River; Los Penasquitos Lagoon; Malibu Lagoon; Marina del Rey - Ballona Creek; Marina del Rey; Mission B…	M-10	33.2434	135.57	Agua Hedionda; Alamitos Bay; Aliso Creek; Anaheim Bay; Ballona Creek; Batiquitos Lagoon; Bolsa Bay; Bolsa Chica Lowlands; Cabrillo Marina; Carpinteria Salt Marsh; Channel Islands Harbor; Dana Point Harbor; Del Mar Boat Basin; Devereux Lagoon; Goleta Slough; Long Beach Marina; Los Angeles Harbor; Los Angeles River; Los Penasquitos Lagoon; Malibu Lagoon; Marina del Rey - Ballona Creek; Marina del R…
105	Common (>100 oysters)	Rare (1-100 oysters)	Absent	riprap or boulder (>10”)	California State University, Fullerton (Zacherl Lab)	2020	long-term monitoring data		Cesar Chavez Park riprap			Yes		32.6961	-117.151	California	Southern California	No	San Diego Bay	51.7364	O-13	33.6097	11811.3	Agua Hedionda; Alamitos Bay; Anaheim Bay; Ballona Creek; Batiquitos Lagoon; Bolsa Bay; Bolsa Chica Lowlands; Cabrillo Marina; Carpinteria Salt Marsh; Channel Islands Harbor; Dana Point Harbor; Del Mar Boat Basin; Devereux Lagoon; Goleta Slough; Long Beach Marina; Los Angeles Harbor; Los Angeles River; Los Penasquitos Lagoon; Malibu Lagoon; Marina del Rey - Ballona Creek; Marina del Rey; Mission B…	O-12 & O-14	490.193	M-10	33.5114	11914.1	Agua Hedionda; Alamitos Bay; Aliso Creek; Anaheim Bay; Ballona Creek; Batiquitos Lagoon; Bolsa Bay; Bolsa Chica Lowlands; Cabrillo Marina; Carpinteria Salt Marsh; Channel Islands Harbor; Dana Point Harbor; Del Mar Boat Basin; Devereux Lagoon; Goleta Slough; Long Beach Marina; Los Angeles Harbor; Los Angeles River; Los Penasquitos Lagoon; Malibu Lagoon; Marina del Rey - Ballona Creek; Marina del R…	M-09 & M-11	492.49	O-13	33.2433	135.27	Agua Hedionda; Alamitos Bay; Anaheim Bay; Ballona Creek; Batiquitos Lagoon; Bolsa Bay; Bolsa Chica Lowlands; Cabrillo Marina; Carpinteria Salt Marsh; Channel Islands Harbor; Dana Point Harbor; Del Mar Boat Basin; Devereux Lagoon; Goleta Slough; Long Beach Marina; Los Angeles Harbor; Los Angeles River; Los Penasquitos Lagoon; Malibu Lagoon; Marina del Rey - Ballona Creek; Marina del Rey; Mission B…	M-10	33.2434	135.57	Agua Hedionda; Alamitos Bay; Aliso Creek; Anaheim Bay; Ballona Creek; Batiquitos Lagoon; Bolsa Bay; Bolsa Chica Lowlands; Cabrillo Marina; Carpinteria Salt Marsh; Channel Islands Harbor; Dana Point Harbor; Del Mar Boat Basin; Devereux Lagoon; Goleta Slough; Long Beach Marina; Los Angeles Harbor; Los Angeles River; Los Penasquitos Lagoon; Malibu Lagoon; Marina del Rey - Ballona Creek; Marina del R…
106	Common (>100 oysters)	Common (>100 oysters)	Absent	Seawall or dock/pilings	California State University, Fullerton (Zacherl Lab)	2020	long-term monitoring data		Cesar Chavez Park seawall and pier pilings			Yes		32.6959	-117.151	California	Southern California	No	San Diego Bay	51.7364	O-13	33.6097	11811.3	Agua Hedionda; Alamitos Bay; Anaheim Bay; Ballona Creek; Batiquitos Lagoon; Bolsa Bay; Bolsa Chica Lowlands; Cabrillo Marina; Carpinteria Salt Marsh; Channel Islands Harbor; Dana Point Harbor; Del Mar Boat Basin; Devereux Lagoon; Goleta Slough; Long Beach Marina; Los Angeles Harbor; Los Angeles River; Los Penasquitos Lagoon; Malibu Lagoon; Marina del Rey - Ballona Creek; Marina del Rey; Mission B…	O-12 & O-14	490.193	M-10	33.5114	11914.1	Agua Hedionda; Alamitos Bay; Aliso Creek; Anaheim Bay; Ballona Creek; Batiquitos Lagoon; Bolsa Bay; Bolsa Chica Lowlands; Cabrillo Marina; Carpinteria Salt Marsh; Channel Islands Harbor; Dana Point Harbor; Del Mar Boat Basin; Devereux Lagoon; Goleta Slough; Long Beach Marina; Los Angeles Harbor; Los Angeles River; Los Penasquitos Lagoon; Malibu Lagoon; Marina del Rey - Ballona Creek; Marina del R…	M-09 & M-11	492.49	O-13	33.2433	135.27	Agua Hedionda; Alamitos Bay; Anaheim Bay; Ballona Creek; Batiquitos Lagoon; Bolsa Bay; Bolsa Chica Lowlands; Cabrillo Marina; Carpinteria Salt Marsh; Channel Islands Harbor; Dana Point Harbor; Del Mar Boat Basin; Devereux Lagoon; Goleta Slough; Long Beach Marina; Los Angeles Harbor; Los Angeles River; Los Penasquitos Lagoon; Malibu Lagoon; Marina del Rey - Ballona Creek; Marina del Rey; Mission B…	M-10	33.2434	135.57	Agua Hedionda; Alamitos Bay; Aliso Creek; Anaheim Bay; Ballona Creek; Batiquitos Lagoon; Bolsa Bay; Bolsa Chica Lowlands; Cabrillo Marina; Carpinteria Salt Marsh; Channel Islands Harbor; Dana Point Harbor; Del Mar Boat Basin; Devereux Lagoon; Goleta Slough; Long Beach Marina; Los Angeles Harbor; Los Angeles River; Los Penasquitos Lagoon; Malibu Lagoon; Marina del Rey - Ballona Creek; Marina del R…
107	Present but unknown abundance	Absent	Absent	Not Reported	Amec Foster Wheeler Engineering company	2013	long-term monitoring data		B13-8078		Found in trawl survey; Subtidal	Yes		32.6868	-117.148	California	Southern California	No	San Diego Bay	51.7364	O-13	33.6097	11811.3	Agua Hedionda; Alamitos Bay; Anaheim Bay; Ballona Creek; Batiquitos Lagoon; Bolsa Bay; Bolsa Chica Lowlands; Cabrillo Marina; Carpinteria Salt Marsh; Channel Islands Harbor; Dana Point Harbor; Del Mar Boat Basin; Devereux Lagoon; Goleta Slough; Long Beach Marina; Los Angeles Harbor; Los Angeles River; Los Penasquitos Lagoon; Malibu Lagoon; Marina del Rey - Ballona Creek; Marina del Rey; Mission B…	O-12 & O-14	490.193	M-10	33.5114	11914.1	Agua Hedionda; Alamitos Bay; Aliso Creek; Anaheim Bay; Ballona Creek; Batiquitos Lagoon; Bolsa Bay; Bolsa Chica Lowlands; Cabrillo Marina; Carpinteria Salt Marsh; Channel Islands Harbor; Dana Point Harbor; Del Mar Boat Basin; Devereux Lagoon; Goleta Slough; Long Beach Marina; Los Angeles Harbor; Los Angeles River; Los Penasquitos Lagoon; Malibu Lagoon; Marina del Rey - Ballona Creek; Marina del R…	M-09 & M-11	492.49	O-13	33.2433	135.27	Agua Hedionda; Alamitos Bay; Anaheim Bay; Ballona Creek; Batiquitos Lagoon; Bolsa Bay; Bolsa Chica Lowlands; Cabrillo Marina; Carpinteria Salt Marsh; Channel Islands Harbor; Dana Point Harbor; Del Mar Boat Basin; Devereux Lagoon; Goleta Slough; Long Beach Marina; Los Angeles Harbor; Los Angeles River; Los Penasquitos Lagoon; Malibu Lagoon; Marina del Rey - Ballona Creek; Marina del Rey; Mission B…	M-10	33.2434	135.57	Agua Hedionda; Alamitos Bay; Aliso Creek; Anaheim Bay; Ballona Creek; Batiquitos Lagoon; Bolsa Bay; Bolsa Chica Lowlands; Cabrillo Marina; Carpinteria Salt Marsh; Channel Islands Harbor; Dana Point Harbor; Del Mar Boat Basin; Devereux Lagoon; Goleta Slough; Long Beach Marina; Los Angeles Harbor; Los Angeles River; Los Penasquitos Lagoon; Malibu Lagoon; Marina del Rey - Ballona Creek; Marina del R…
108	Rare (1-100 oysters)	Absent	Absent	Not Reported	Philips, T.	2013	long-term monitoring data	bight-sccwrp.opendata.arcgis.com., n.d. Bight 2013 Regional Survey Benthic Infauna. [online] Available at: https://bight-sccwrp.opendata.arcgis.com/datasets/bight-2013-regional-survey-benthic-infauna/data?geometry=-125.450%2C30.950%2C-110.629%2C34.189&w		Subtidal	Abundance 1; Found at 8 m; Sieve size was 1 mm; ID by T. Philips; station B13-8090; subtidal	Yes		32.6929	-117.148	California	Southern California	No	San Diego Bay	51.7364	O-13	33.6097	11811.3	Agua Hedionda; Alamitos Bay; Anaheim Bay; Ballona Creek; Batiquitos Lagoon; Bolsa Bay; Bolsa Chica Lowlands; Cabrillo Marina; Carpinteria Salt Marsh; Channel Islands Harbor; Dana Point Harbor; Del Mar Boat Basin; Devereux Lagoon; Goleta Slough; Long Beach Marina; Los Angeles Harbor; Los Angeles River; Los Penasquitos Lagoon; Malibu Lagoon; Marina del Rey - Ballona Creek; Marina del Rey; Mission B…	O-12 & O-14	490.193	M-10	33.5114	11914.1	Agua Hedionda; Alamitos Bay; Aliso Creek; Anaheim Bay; Ballona Creek; Batiquitos Lagoon; Bolsa Bay; Bolsa Chica Lowlands; Cabrillo Marina; Carpinteria Salt Marsh; Channel Islands Harbor; Dana Point Harbor; Del Mar Boat Basin; Devereux Lagoon; Goleta Slough; Long Beach Marina; Los Angeles Harbor; Los Angeles River; Los Penasquitos Lagoon; Malibu Lagoon; Marina del Rey - Ballona Creek; Marina del R…	M-09 & M-11	492.49	O-13	33.2433	135.27	Agua Hedionda; Alamitos Bay; Anaheim Bay; Ballona Creek; Batiquitos Lagoon; Bolsa Bay; Bolsa Chica Lowlands; Cabrillo Marina; Carpinteria Salt Marsh; Channel Islands Harbor; Dana Point Harbor; Del Mar Boat Basin; Devereux Lagoon; Goleta Slough; Long Beach Marina; Los Angeles Harbor; Los Angeles River; Los Penasquitos Lagoon; Malibu Lagoon; Marina del Rey - Ballona Creek; Marina del Rey; Mission B…	M-10	33.2434	135.57	Agua Hedionda; Alamitos Bay; Aliso Creek; Anaheim Bay; Ballona Creek; Batiquitos Lagoon; Bolsa Bay; Bolsa Chica Lowlands; Cabrillo Marina; Carpinteria Salt Marsh; Channel Islands Harbor; Dana Point Harbor; Del Mar Boat Basin; Devereux Lagoon; Goleta Slough; Long Beach Marina; Los Angeles Harbor; Los Angeles River; Los Penasquitos Lagoon; Malibu Lagoon; Marina del Rey - Ballona Creek; Marina del R…
109	Common (>100 oysters)	Not known	Absent	Sandflat/mudflat	Gilbert, C.H.	1889	published record (see citation)	Gilbert, C.H., 1889. Report on Certain Investigations Regarding the Planting of Oysters in Southern California; Alamitos Bay and Newport Bay, California. U.S. Fish Comm. Bull., 9, pp.95-97.			Between the mouth of Mud Creek and Headquarters Creek the depth in the channel varies from 7 to 9 feet, with a bottom of mixed sand and mud. Headquarters Creek contains an abundance of native oysters, cockles, and scallops	Yes		32.6688	-117.14	California	Southern California	No	San Diego Bay	51.7364	O-13	33.6097	11811.3	Agua Hedionda; Alamitos Bay; Anaheim Bay; Ballona Creek; Batiquitos Lagoon; Bolsa Bay; Bolsa Chica Lowlands; Cabrillo Marina; Carpinteria Salt Marsh; Channel Islands Harbor; Dana Point Harbor; Del Mar Boat Basin; Devereux Lagoon; Goleta Slough; Long Beach Marina; Los Angeles Harbor; Los Angeles River; Los Penasquitos Lagoon; Malibu Lagoon; Marina del Rey - Ballona Creek; Marina del Rey; Mission B…	O-12 & O-14	490.193	M-10	33.5114	11914.1	Agua Hedionda; Alamitos Bay; Aliso Creek; Anaheim Bay; Ballona Creek; Batiquitos Lagoon; Bolsa Bay; Bolsa Chica Lowlands; Cabrillo Marina; Carpinteria Salt Marsh; Channel Islands Harbor; Dana Point Harbor; Del Mar Boat Basin; Devereux Lagoon; Goleta Slough; Long Beach Marina; Los Angeles Harbor; Los Angeles River; Los Penasquitos Lagoon; Malibu Lagoon; Marina del Rey - Ballona Creek; Marina del R…	M-09 & M-11	492.49	O-13	33.2433	135.27	Agua Hedionda; Alamitos Bay; Anaheim Bay; Ballona Creek; Batiquitos Lagoon; Bolsa Bay; Bolsa Chica Lowlands; Cabrillo Marina; Carpinteria Salt Marsh; Channel Islands Harbor; Dana Point Harbor; Del Mar Boat Basin; Devereux Lagoon; Goleta Slough; Long Beach Marina; Los Angeles Harbor; Los Angeles River; Los Penasquitos Lagoon; Malibu Lagoon; Marina del Rey - Ballona Creek; Marina del Rey; Mission B…	M-10	33.2434	135.57	Agua Hedionda; Alamitos Bay; Aliso Creek; Anaheim Bay; Ballona Creek; Batiquitos Lagoon; Bolsa Bay; Bolsa Chica Lowlands; Cabrillo Marina; Carpinteria Salt Marsh; Channel Islands Harbor; Dana Point Harbor; Del Mar Boat Basin; Devereux Lagoon; Goleta Slough; Long Beach Marina; Los Angeles Harbor; Los Angeles River; Los Penasquitos Lagoon; Malibu Lagoon; Marina del Rey - Ballona Creek; Marina del R…
110	Not known	Present but unknown abundance	Absent	Not Reported	Gramlich, C.	2001	published record (see citation)	Crooks, J.A., Crooks, K.R. & Crooks, A.J., 2015. Observations of the Non-Native Pacific oyster (Crassostrea gigas) in San Diego County, California. California Fish Game, 101, pp.101-107.			Reliable sightings from San Diego Bay and Mission Bay in the early 2000s (C. Gramlich, San Diego State University, personal communication, 2006).	Yes		32.6688	-117.14	California	Southern California	No	San Diego Bay	51.7364	O-13	33.6097	11811.3	Agua Hedionda; Alamitos Bay; Anaheim Bay; Ballona Creek; Batiquitos Lagoon; Bolsa Bay; Bolsa Chica Lowlands; Cabrillo Marina; Carpinteria Salt Marsh; Channel Islands Harbor; Dana Point Harbor; Del Mar Boat Basin; Devereux Lagoon; Goleta Slough; Long Beach Marina; Los Angeles Harbor; Los Angeles River; Los Penasquitos Lagoon; Malibu Lagoon; Marina del Rey - Ballona Creek; Marina del Rey; Mission B…	O-12 & O-14	490.193	M-10	33.5114	11914.1	Agua Hedionda; Alamitos Bay; Aliso Creek; Anaheim Bay; Ballona Creek; Batiquitos Lagoon; Bolsa Bay; Bolsa Chica Lowlands; Cabrillo Marina; Carpinteria Salt Marsh; Channel Islands Harbor; Dana Point Harbor; Del Mar Boat Basin; Devereux Lagoon; Goleta Slough; Long Beach Marina; Los Angeles Harbor; Los Angeles River; Los Penasquitos Lagoon; Malibu Lagoon; Marina del Rey - Ballona Creek; Marina del R…	M-09 & M-11	492.49	O-13	33.2433	135.27	Agua Hedionda; Alamitos Bay; Anaheim Bay; Ballona Creek; Batiquitos Lagoon; Bolsa Bay; Bolsa Chica Lowlands; Cabrillo Marina; Carpinteria Salt Marsh; Channel Islands Harbor; Dana Point Harbor; Del Mar Boat Basin; Devereux Lagoon; Goleta Slough; Long Beach Marina; Los Angeles Harbor; Los Angeles River; Los Penasquitos Lagoon; Malibu Lagoon; Marina del Rey - Ballona Creek; Marina del Rey; Mission B…	M-10	33.2434	135.57	Agua Hedionda; Alamitos Bay; Aliso Creek; Anaheim Bay; Ballona Creek; Batiquitos Lagoon; Bolsa Bay; Bolsa Chica Lowlands; Cabrillo Marina; Carpinteria Salt Marsh; Channel Islands Harbor; Dana Point Harbor; Del Mar Boat Basin; Devereux Lagoon; Goleta Slough; Long Beach Marina; Los Angeles Harbor; Los Angeles River; Los Penasquitos Lagoon; Malibu Lagoon; Marina del Rey - Ballona Creek; Marina del R…
111	Rare (1-100 oysters)	Absent	Absent	Not Reported	Bonnot, P.	1935	published record (see citation)	Bonnot, P., 1935. The California Oyster Industry. California Fish and Game, 21(1), pp.65-80.	San Diego Bay	"SD Bay contains native oysters in small quantities everywhere"	Like SF Bay, it receives large quanitities of raw sewage from many of the towns which are built around it	Yes		32.6688	-117.14	California	Southern California	No	San Diego Bay	51.7364	O-13	33.6097	11811.3	Agua Hedionda; Alamitos Bay; Anaheim Bay; Ballona Creek; Batiquitos Lagoon; Bolsa Bay; Bolsa Chica Lowlands; Cabrillo Marina; Carpinteria Salt Marsh; Channel Islands Harbor; Dana Point Harbor; Del Mar Boat Basin; Devereux Lagoon; Goleta Slough; Long Beach Marina; Los Angeles Harbor; Los Angeles River; Los Penasquitos Lagoon; Malibu Lagoon; Marina del Rey - Ballona Creek; Marina del Rey; Mission B…	O-12 & O-14	490.193	M-10	33.5114	11914.1	Agua Hedionda; Alamitos Bay; Aliso Creek; Anaheim Bay; Ballona Creek; Batiquitos Lagoon; Bolsa Bay; Bolsa Chica Lowlands; Cabrillo Marina; Carpinteria Salt Marsh; Channel Islands Harbor; Dana Point Harbor; Del Mar Boat Basin; Devereux Lagoon; Goleta Slough; Long Beach Marina; Los Angeles Harbor; Los Angeles River; Los Penasquitos Lagoon; Malibu Lagoon; Marina del Rey - Ballona Creek; Marina del R…	M-09 & M-11	492.49	O-13	33.2433	135.27	Agua Hedionda; Alamitos Bay; Anaheim Bay; Ballona Creek; Batiquitos Lagoon; Bolsa Bay; Bolsa Chica Lowlands; Cabrillo Marina; Carpinteria Salt Marsh; Channel Islands Harbor; Dana Point Harbor; Del Mar Boat Basin; Devereux Lagoon; Goleta Slough; Long Beach Marina; Los Angeles Harbor; Los Angeles River; Los Penasquitos Lagoon; Malibu Lagoon; Marina del Rey - Ballona Creek; Marina del Rey; Mission B…	M-10	33.2434	135.57	Agua Hedionda; Alamitos Bay; Aliso Creek; Anaheim Bay; Ballona Creek; Batiquitos Lagoon; Bolsa Bay; Bolsa Chica Lowlands; Cabrillo Marina; Carpinteria Salt Marsh; Channel Islands Harbor; Dana Point Harbor; Del Mar Boat Basin; Devereux Lagoon; Goleta Slough; Long Beach Marina; Los Angeles Harbor; Los Angeles River; Los Penasquitos Lagoon; Malibu Lagoon; Marina del Rey - Ballona Creek; Marina del R…
112	Common (>100 oysters)	Not known	Absent	Not Reported	Viscaino	1602	published record (see citation)	Davidson, G., 1887. Voyages of Discovery and Exploration on the Northwest Coast of America from 1539 to 1603. Washington: Government Printing Office.	San Diego Bay		No exact location given	Yes		32.6688	-117.14	California	Southern California	No	San Diego Bay	51.7364	O-13	33.6097	11811.3	Agua Hedionda; Alamitos Bay; Anaheim Bay; Ballona Creek; Batiquitos Lagoon; Bolsa Bay; Bolsa Chica Lowlands; Cabrillo Marina; Carpinteria Salt Marsh; Channel Islands Harbor; Dana Point Harbor; Del Mar Boat Basin; Devereux Lagoon; Goleta Slough; Long Beach Marina; Los Angeles Harbor; Los Angeles River; Los Penasquitos Lagoon; Malibu Lagoon; Marina del Rey - Ballona Creek; Marina del Rey; Mission B…	O-12 & O-14	490.193	M-10	33.5114	11914.1	Agua Hedionda; Alamitos Bay; Aliso Creek; Anaheim Bay; Ballona Creek; Batiquitos Lagoon; Bolsa Bay; Bolsa Chica Lowlands; Cabrillo Marina; Carpinteria Salt Marsh; Channel Islands Harbor; Dana Point Harbor; Del Mar Boat Basin; Devereux Lagoon; Goleta Slough; Long Beach Marina; Los Angeles Harbor; Los Angeles River; Los Penasquitos Lagoon; Malibu Lagoon; Marina del Rey - Ballona Creek; Marina del R…	M-09 & M-11	492.49	O-13	33.2433	135.27	Agua Hedionda; Alamitos Bay; Anaheim Bay; Ballona Creek; Batiquitos Lagoon; Bolsa Bay; Bolsa Chica Lowlands; Cabrillo Marina; Carpinteria Salt Marsh; Channel Islands Harbor; Dana Point Harbor; Del Mar Boat Basin; Devereux Lagoon; Goleta Slough; Long Beach Marina; Los Angeles Harbor; Los Angeles River; Los Penasquitos Lagoon; Malibu Lagoon; Marina del Rey - Ballona Creek; Marina del Rey; Mission B…	M-10	33.2434	135.57	Agua Hedionda; Alamitos Bay; Aliso Creek; Anaheim Bay; Ballona Creek; Batiquitos Lagoon; Bolsa Bay; Bolsa Chica Lowlands; Cabrillo Marina; Carpinteria Salt Marsh; Channel Islands Harbor; Dana Point Harbor; Del Mar Boat Basin; Devereux Lagoon; Goleta Slough; Long Beach Marina; Los Angeles Harbor; Los Angeles River; Los Penasquitos Lagoon; Malibu Lagoon; Marina del Rey - Ballona Creek; Marina del R…
113	Absent	Absent	Present but unknown abundance	Not Reported	Bight Regional Monitoring (exact observer unknown)	1998	long-term monitoring data		B98-2256		Ostreidae	Yes		32.6766	-117.135	California	Southern California	No	San Diego Bay	51.7364	O-13	33.6097	11811.3	Agua Hedionda; Alamitos Bay; Anaheim Bay; Ballona Creek; Batiquitos Lagoon; Bolsa Bay; Bolsa Chica Lowlands; Cabrillo Marina; Carpinteria Salt Marsh; Channel Islands Harbor; Dana Point Harbor; Del Mar Boat Basin; Devereux Lagoon; Goleta Slough; Long Beach Marina; Los Angeles Harbor; Los Angeles River; Los Penasquitos Lagoon; Malibu Lagoon; Marina del Rey - Ballona Creek; Marina del Rey; Mission B…	O-12 & O-14	490.193	M-10	33.5114	11914.1	Agua Hedionda; Alamitos Bay; Aliso Creek; Anaheim Bay; Ballona Creek; Batiquitos Lagoon; Bolsa Bay; Bolsa Chica Lowlands; Cabrillo Marina; Carpinteria Salt Marsh; Channel Islands Harbor; Dana Point Harbor; Del Mar Boat Basin; Devereux Lagoon; Goleta Slough; Long Beach Marina; Los Angeles Harbor; Los Angeles River; Los Penasquitos Lagoon; Malibu Lagoon; Marina del Rey - Ballona Creek; Marina del R…	M-09 & M-11	492.49	O-13	33.2433	135.27	Agua Hedionda; Alamitos Bay; Anaheim Bay; Ballona Creek; Batiquitos Lagoon; Bolsa Bay; Bolsa Chica Lowlands; Cabrillo Marina; Carpinteria Salt Marsh; Channel Islands Harbor; Dana Point Harbor; Del Mar Boat Basin; Devereux Lagoon; Goleta Slough; Long Beach Marina; Los Angeles Harbor; Los Angeles River; Los Penasquitos Lagoon; Malibu Lagoon; Marina del Rey - Ballona Creek; Marina del Rey; Mission B…	M-10	33.2434	135.57	Agua Hedionda; Alamitos Bay; Aliso Creek; Anaheim Bay; Ballona Creek; Batiquitos Lagoon; Bolsa Bay; Bolsa Chica Lowlands; Cabrillo Marina; Carpinteria Salt Marsh; Channel Islands Harbor; Dana Point Harbor; Del Mar Boat Basin; Devereux Lagoon; Goleta Slough; Long Beach Marina; Los Angeles Harbor; Los Angeles River; Los Penasquitos Lagoon; Malibu Lagoon; Marina del Rey - Ballona Creek; Marina del R…
114	Common (>100 oysters)	Absent	Absent	Not Reported	Philips, T.	2013	long-term monitoring data	bight-sccwrp.opendata.arcgis.com., n.d. Bight 2013 Regional Survey Benthic Infauna. [online] Available at: https://bight-sccwrp.opendata.arcgis.com/datasets/bight-2013-regional-survey-benthic-infauna/data?geometry=-125.450%2C30.950%2C-110.629%2C34.189&w		Subtidal	Abundance 4; Found at 10 m; Sieve size was 1 mm; ID by T. Philips; station B13-8076; subtidal	Yes		32.6863	-117.133	California	Southern California	No	San Diego Bay	51.7364	O-13	33.6097	11811.3	Agua Hedionda; Alamitos Bay; Anaheim Bay; Ballona Creek; Batiquitos Lagoon; Bolsa Bay; Bolsa Chica Lowlands; Cabrillo Marina; Carpinteria Salt Marsh; Channel Islands Harbor; Dana Point Harbor; Del Mar Boat Basin; Devereux Lagoon; Goleta Slough; Long Beach Marina; Los Angeles Harbor; Los Angeles River; Los Penasquitos Lagoon; Malibu Lagoon; Marina del Rey - Ballona Creek; Marina del Rey; Mission B…	O-12 & O-14	490.193	M-10	33.5114	11914.1	Agua Hedionda; Alamitos Bay; Aliso Creek; Anaheim Bay; Ballona Creek; Batiquitos Lagoon; Bolsa Bay; Bolsa Chica Lowlands; Cabrillo Marina; Carpinteria Salt Marsh; Channel Islands Harbor; Dana Point Harbor; Del Mar Boat Basin; Devereux Lagoon; Goleta Slough; Long Beach Marina; Los Angeles Harbor; Los Angeles River; Los Penasquitos Lagoon; Malibu Lagoon; Marina del Rey - Ballona Creek; Marina del R…	M-09 & M-11	492.49	O-13	33.2433	135.27	Agua Hedionda; Alamitos Bay; Anaheim Bay; Ballona Creek; Batiquitos Lagoon; Bolsa Bay; Bolsa Chica Lowlands; Cabrillo Marina; Carpinteria Salt Marsh; Channel Islands Harbor; Dana Point Harbor; Del Mar Boat Basin; Devereux Lagoon; Goleta Slough; Long Beach Marina; Los Angeles Harbor; Los Angeles River; Los Penasquitos Lagoon; Malibu Lagoon; Marina del Rey - Ballona Creek; Marina del Rey; Mission B…	M-10	33.2434	135.57	Agua Hedionda; Alamitos Bay; Aliso Creek; Anaheim Bay; Ballona Creek; Batiquitos Lagoon; Bolsa Bay; Bolsa Chica Lowlands; Cabrillo Marina; Carpinteria Salt Marsh; Channel Islands Harbor; Dana Point Harbor; Del Mar Boat Basin; Devereux Lagoon; Goleta Slough; Long Beach Marina; Los Angeles Harbor; Los Angeles River; Los Penasquitos Lagoon; Malibu Lagoon; Marina del Rey - Ballona Creek; Marina del R…
115	Common (>100 oysters)	Common (>100 oysters)	Absent	Seawall or dock/pilings	California State University, Fullerton (Zacherl Lab)	2020	long-term monitoring data		Grand Caribe Seawall			Yes		32.6271	-117.13	California	Southern California	No	San Diego Bay	51.7364	O-13	33.6097	11811.3	Agua Hedionda; Alamitos Bay; Anaheim Bay; Ballona Creek; Batiquitos Lagoon; Bolsa Bay; Bolsa Chica Lowlands; Cabrillo Marina; Carpinteria Salt Marsh; Channel Islands Harbor; Dana Point Harbor; Del Mar Boat Basin; Devereux Lagoon; Goleta Slough; Long Beach Marina; Los Angeles Harbor; Los Angeles River; Los Penasquitos Lagoon; Malibu Lagoon; Marina del Rey - Ballona Creek; Marina del Rey; Mission B…	O-12 & O-14	490.193	M-10	33.5114	11914.1	Agua Hedionda; Alamitos Bay; Aliso Creek; Anaheim Bay; Ballona Creek; Batiquitos Lagoon; Bolsa Bay; Bolsa Chica Lowlands; Cabrillo Marina; Carpinteria Salt Marsh; Channel Islands Harbor; Dana Point Harbor; Del Mar Boat Basin; Devereux Lagoon; Goleta Slough; Long Beach Marina; Los Angeles Harbor; Los Angeles River; Los Penasquitos Lagoon; Malibu Lagoon; Marina del Rey - Ballona Creek; Marina del R…	M-09 & M-11	492.49	O-13	33.2433	135.27	Agua Hedionda; Alamitos Bay; Anaheim Bay; Ballona Creek; Batiquitos Lagoon; Bolsa Bay; Bolsa Chica Lowlands; Cabrillo Marina; Carpinteria Salt Marsh; Channel Islands Harbor; Dana Point Harbor; Del Mar Boat Basin; Devereux Lagoon; Goleta Slough; Long Beach Marina; Los Angeles Harbor; Los Angeles River; Los Penasquitos Lagoon; Malibu Lagoon; Marina del Rey - Ballona Creek; Marina del Rey; Mission B…	M-10	33.2434	135.57	Agua Hedionda; Alamitos Bay; Aliso Creek; Anaheim Bay; Ballona Creek; Batiquitos Lagoon; Bolsa Bay; Bolsa Chica Lowlands; Cabrillo Marina; Carpinteria Salt Marsh; Channel Islands Harbor; Dana Point Harbor; Del Mar Boat Basin; Devereux Lagoon; Goleta Slough; Long Beach Marina; Los Angeles Harbor; Los Angeles River; Los Penasquitos Lagoon; Malibu Lagoon; Marina del Rey - Ballona Creek; Marina del R…
116	Absent	Present but unknown abundance	Absent	Not Reported	Amec Foster Wheeler/WOOD	2018	long-term monitoring data		B18-10037		Sampled by AMEC, Foster, & Wheeler / WOOD. Subtidal oysters	Yes		32.6476	-117.118	California	Southern California	No	San Diego Bay	51.7364	O-13	33.6097	11811.3	Agua Hedionda; Alamitos Bay; Anaheim Bay; Ballona Creek; Batiquitos Lagoon; Bolsa Bay; Bolsa Chica Lowlands; Cabrillo Marina; Carpinteria Salt Marsh; Channel Islands Harbor; Dana Point Harbor; Del Mar Boat Basin; Devereux Lagoon; Goleta Slough; Long Beach Marina; Los Angeles Harbor; Los Angeles River; Los Penasquitos Lagoon; Malibu Lagoon; Marina del Rey - Ballona Creek; Marina del Rey; Mission B…	O-12 & O-14	490.193	M-10	33.5114	11914.1	Agua Hedionda; Alamitos Bay; Aliso Creek; Anaheim Bay; Ballona Creek; Batiquitos Lagoon; Bolsa Bay; Bolsa Chica Lowlands; Cabrillo Marina; Carpinteria Salt Marsh; Channel Islands Harbor; Dana Point Harbor; Del Mar Boat Basin; Devereux Lagoon; Goleta Slough; Long Beach Marina; Los Angeles Harbor; Los Angeles River; Los Penasquitos Lagoon; Malibu Lagoon; Marina del Rey - Ballona Creek; Marina del R…	M-09 & M-11	492.49	O-13	33.2433	135.27	Agua Hedionda; Alamitos Bay; Anaheim Bay; Ballona Creek; Batiquitos Lagoon; Bolsa Bay; Bolsa Chica Lowlands; Cabrillo Marina; Carpinteria Salt Marsh; Channel Islands Harbor; Dana Point Harbor; Del Mar Boat Basin; Devereux Lagoon; Goleta Slough; Long Beach Marina; Los Angeles Harbor; Los Angeles River; Los Penasquitos Lagoon; Malibu Lagoon; Marina del Rey - Ballona Creek; Marina del Rey; Mission B…	M-10	33.2434	135.57	Agua Hedionda; Alamitos Bay; Aliso Creek; Anaheim Bay; Ballona Creek; Batiquitos Lagoon; Bolsa Bay; Bolsa Chica Lowlands; Cabrillo Marina; Carpinteria Salt Marsh; Channel Islands Harbor; Dana Point Harbor; Del Mar Boat Basin; Devereux Lagoon; Goleta Slough; Long Beach Marina; Los Angeles Harbor; Los Angeles River; Los Penasquitos Lagoon; Malibu Lagoon; Marina del Rey - Ballona Creek; Marina del R…
117	Rare (1-100 oysters)	Absent	Absent	Sandflat/mudflat	Tronske, N.B. et al.	2013	published record (see citation)	Tronske, N.B., Parker, T.A., Henderson, H.D., Burnaford, J.L. & Zacherl, D.C., 2018. Densities and Zonation Patterns of Native and Non-Indigenous Oysters in Southern California Bays. Wetlands, 38(6), pp.1313-1326.	Pond 11 North			Yes		32.6027	-117.118	California	Southern California	No	San Diego Bay	51.7364	O-13	33.6097	11811.3	Agua Hedionda; Alamitos Bay; Anaheim Bay; Ballona Creek; Batiquitos Lagoon; Bolsa Bay; Bolsa Chica Lowlands; Cabrillo Marina; Carpinteria Salt Marsh; Channel Islands Harbor; Dana Point Harbor; Del Mar Boat Basin; Devereux Lagoon; Goleta Slough; Long Beach Marina; Los Angeles Harbor; Los Angeles River; Los Penasquitos Lagoon; Malibu Lagoon; Marina del Rey - Ballona Creek; Marina del Rey; Mission B…	O-12 & O-14	490.193	M-10	33.5114	11914.1	Agua Hedionda; Alamitos Bay; Aliso Creek; Anaheim Bay; Ballona Creek; Batiquitos Lagoon; Bolsa Bay; Bolsa Chica Lowlands; Cabrillo Marina; Carpinteria Salt Marsh; Channel Islands Harbor; Dana Point Harbor; Del Mar Boat Basin; Devereux Lagoon; Goleta Slough; Long Beach Marina; Los Angeles Harbor; Los Angeles River; Los Penasquitos Lagoon; Malibu Lagoon; Marina del Rey - Ballona Creek; Marina del R…	M-09 & M-11	492.49	O-13	33.2433	135.27	Agua Hedionda; Alamitos Bay; Anaheim Bay; Ballona Creek; Batiquitos Lagoon; Bolsa Bay; Bolsa Chica Lowlands; Cabrillo Marina; Carpinteria Salt Marsh; Channel Islands Harbor; Dana Point Harbor; Del Mar Boat Basin; Devereux Lagoon; Goleta Slough; Long Beach Marina; Los Angeles Harbor; Los Angeles River; Los Penasquitos Lagoon; Malibu Lagoon; Marina del Rey - Ballona Creek; Marina del Rey; Mission B…	M-10	33.2434	135.57	Agua Hedionda; Alamitos Bay; Aliso Creek; Anaheim Bay; Ballona Creek; Batiquitos Lagoon; Bolsa Bay; Bolsa Chica Lowlands; Cabrillo Marina; Carpinteria Salt Marsh; Channel Islands Harbor; Dana Point Harbor; Del Mar Boat Basin; Devereux Lagoon; Goleta Slough; Long Beach Marina; Los Angeles Harbor; Los Angeles River; Los Penasquitos Lagoon; Malibu Lagoon; Marina del Rey - Ballona Creek; Marina del R…
118	Common (>100 oysters)	Common (>100 oysters)	Absent	riprap or boulder (>10”)	California State University, Fullerton (Zacherl Lab)	2020	long-term monitoring data		Pond 11 North	Mudflat with cobble and boulders		Yes		32.6027	-117.118	California	Southern California	No	San Diego Bay	51.7364	O-13	33.6097	11811.3	Agua Hedionda; Alamitos Bay; Anaheim Bay; Ballona Creek; Batiquitos Lagoon; Bolsa Bay; Bolsa Chica Lowlands; Cabrillo Marina; Carpinteria Salt Marsh; Channel Islands Harbor; Dana Point Harbor; Del Mar Boat Basin; Devereux Lagoon; Goleta Slough; Long Beach Marina; Los Angeles Harbor; Los Angeles River; Los Penasquitos Lagoon; Malibu Lagoon; Marina del Rey - Ballona Creek; Marina del Rey; Mission B…	O-12 & O-14	490.193	M-10	33.5114	11914.1	Agua Hedionda; Alamitos Bay; Aliso Creek; Anaheim Bay; Ballona Creek; Batiquitos Lagoon; Bolsa Bay; Bolsa Chica Lowlands; Cabrillo Marina; Carpinteria Salt Marsh; Channel Islands Harbor; Dana Point Harbor; Del Mar Boat Basin; Devereux Lagoon; Goleta Slough; Long Beach Marina; Los Angeles Harbor; Los Angeles River; Los Penasquitos Lagoon; Malibu Lagoon; Marina del Rey - Ballona Creek; Marina del R…	M-09 & M-11	492.49	O-13	33.2433	135.27	Agua Hedionda; Alamitos Bay; Anaheim Bay; Ballona Creek; Batiquitos Lagoon; Bolsa Bay; Bolsa Chica Lowlands; Cabrillo Marina; Carpinteria Salt Marsh; Channel Islands Harbor; Dana Point Harbor; Del Mar Boat Basin; Devereux Lagoon; Goleta Slough; Long Beach Marina; Los Angeles Harbor; Los Angeles River; Los Penasquitos Lagoon; Malibu Lagoon; Marina del Rey - Ballona Creek; Marina del Rey; Mission B…	M-10	33.2434	135.57	Agua Hedionda; Alamitos Bay; Aliso Creek; Anaheim Bay; Ballona Creek; Batiquitos Lagoon; Bolsa Bay; Bolsa Chica Lowlands; Cabrillo Marina; Carpinteria Salt Marsh; Channel Islands Harbor; Dana Point Harbor; Del Mar Boat Basin; Devereux Lagoon; Goleta Slough; Long Beach Marina; Los Angeles Harbor; Los Angeles River; Los Penasquitos Lagoon; Malibu Lagoon; Marina del Rey - Ballona Creek; Marina del R…
119	Common (>100 oysters)	Rare (1-100 oysters)	Absent	Sandflat/mudflat	Tronske, N.B. et al.	2013	published record (see citation)	Tronske, N.B., Parker, T.A., Henderson, H.D., Burnaford, J.L. & Zacherl, D.C., 2018. Densities and Zonation Patterns of Native and Non-Indigenous Oysters in Southern California Bays. Wetlands, 38(6), pp.1313-1326.	Pond 11 South			Yes		32.6025	-117.118	California	Southern California	No	San Diego Bay	51.7364	O-13	33.6097	11811.3	Agua Hedionda; Alamitos Bay; Anaheim Bay; Ballona Creek; Batiquitos Lagoon; Bolsa Bay; Bolsa Chica Lowlands; Cabrillo Marina; Carpinteria Salt Marsh; Channel Islands Harbor; Dana Point Harbor; Del Mar Boat Basin; Devereux Lagoon; Goleta Slough; Long Beach Marina; Los Angeles Harbor; Los Angeles River; Los Penasquitos Lagoon; Malibu Lagoon; Marina del Rey - Ballona Creek; Marina del Rey; Mission B…	O-12 & O-14	490.193	M-10	33.5114	11914.1	Agua Hedionda; Alamitos Bay; Aliso Creek; Anaheim Bay; Ballona Creek; Batiquitos Lagoon; Bolsa Bay; Bolsa Chica Lowlands; Cabrillo Marina; Carpinteria Salt Marsh; Channel Islands Harbor; Dana Point Harbor; Del Mar Boat Basin; Devereux Lagoon; Goleta Slough; Long Beach Marina; Los Angeles Harbor; Los Angeles River; Los Penasquitos Lagoon; Malibu Lagoon; Marina del Rey - Ballona Creek; Marina del R…	M-09 & M-11	492.49	O-13	33.2433	135.27	Agua Hedionda; Alamitos Bay; Anaheim Bay; Ballona Creek; Batiquitos Lagoon; Bolsa Bay; Bolsa Chica Lowlands; Cabrillo Marina; Carpinteria Salt Marsh; Channel Islands Harbor; Dana Point Harbor; Del Mar Boat Basin; Devereux Lagoon; Goleta Slough; Long Beach Marina; Los Angeles Harbor; Los Angeles River; Los Penasquitos Lagoon; Malibu Lagoon; Marina del Rey - Ballona Creek; Marina del Rey; Mission B…	M-10	33.2434	135.57	Agua Hedionda; Alamitos Bay; Aliso Creek; Anaheim Bay; Ballona Creek; Batiquitos Lagoon; Bolsa Bay; Bolsa Chica Lowlands; Cabrillo Marina; Carpinteria Salt Marsh; Channel Islands Harbor; Dana Point Harbor; Del Mar Boat Basin; Devereux Lagoon; Goleta Slough; Long Beach Marina; Los Angeles Harbor; Los Angeles River; Los Penasquitos Lagoon; Malibu Lagoon; Marina del Rey - Ballona Creek; Marina del R…
120	Present but unknown abundance	Present but unknown abundance	Absent	Not Reported	Tronske, N.B. et al.	2013	published record (see citation)	Tronske, N.B., Parker, T.A., Henderson, H.D., Burnaford, J.L. & Zacherl, D.C., 2018. Densities and Zonation Patterns of Native and Non-Indigenous Oysters in Southern California Bays. Wetlands, 38(6), pp.1313-1326.	D Street		Qualitatively, both species were present at these sites but not detected by surveys	Yes		32.6469	-117.116	California	Southern California	No	San Diego Bay	51.7364	O-13	33.6097	11811.3	Agua Hedionda; Alamitos Bay; Anaheim Bay; Ballona Creek; Batiquitos Lagoon; Bolsa Bay; Bolsa Chica Lowlands; Cabrillo Marina; Carpinteria Salt Marsh; Channel Islands Harbor; Dana Point Harbor; Del Mar Boat Basin; Devereux Lagoon; Goleta Slough; Long Beach Marina; Los Angeles Harbor; Los Angeles River; Los Penasquitos Lagoon; Malibu Lagoon; Marina del Rey - Ballona Creek; Marina del Rey; Mission B…	O-12 & O-14	490.193	M-10	33.5114	11914.1	Agua Hedionda; Alamitos Bay; Aliso Creek; Anaheim Bay; Ballona Creek; Batiquitos Lagoon; Bolsa Bay; Bolsa Chica Lowlands; Cabrillo Marina; Carpinteria Salt Marsh; Channel Islands Harbor; Dana Point Harbor; Del Mar Boat Basin; Devereux Lagoon; Goleta Slough; Long Beach Marina; Los Angeles Harbor; Los Angeles River; Los Penasquitos Lagoon; Malibu Lagoon; Marina del Rey - Ballona Creek; Marina del R…	M-09 & M-11	492.49	O-13	33.2433	135.27	Agua Hedionda; Alamitos Bay; Anaheim Bay; Ballona Creek; Batiquitos Lagoon; Bolsa Bay; Bolsa Chica Lowlands; Cabrillo Marina; Carpinteria Salt Marsh; Channel Islands Harbor; Dana Point Harbor; Del Mar Boat Basin; Devereux Lagoon; Goleta Slough; Long Beach Marina; Los Angeles Harbor; Los Angeles River; Los Penasquitos Lagoon; Malibu Lagoon; Marina del Rey - Ballona Creek; Marina del Rey; Mission B…	M-10	33.2434	135.57	Agua Hedionda; Alamitos Bay; Aliso Creek; Anaheim Bay; Ballona Creek; Batiquitos Lagoon; Bolsa Bay; Bolsa Chica Lowlands; Cabrillo Marina; Carpinteria Salt Marsh; Channel Islands Harbor; Dana Point Harbor; Del Mar Boat Basin; Devereux Lagoon; Goleta Slough; Long Beach Marina; Los Angeles Harbor; Los Angeles River; Los Penasquitos Lagoon; Malibu Lagoon; Marina del Rey - Ballona Creek; Marina del R…
121	Common (>100 oysters)	Common (>100 oysters)	Absent	Cobble (2"-10")	Tronske, N.B. et al.	2017	published record (see citation)	Tronske, N.B., Parker, T.A., Henderson, H.D., Burnaford, J.L. & Zacherl, D.C., 2018. Densities and Zonation Patterns of Native and Non-Indigenous Oysters in Southern California Bays. Wetlands, 38(6), pp.1313-1326.	Chula Vista Wildlife Reserve		Same common abundance in 2013 surveys	Yes		32.6143	-117.114	California	Southern California	No	San Diego Bay	51.7364	O-13	33.6097	11811.3	Agua Hedionda; Alamitos Bay; Anaheim Bay; Ballona Creek; Batiquitos Lagoon; Bolsa Bay; Bolsa Chica Lowlands; Cabrillo Marina; Carpinteria Salt Marsh; Channel Islands Harbor; Dana Point Harbor; Del Mar Boat Basin; Devereux Lagoon; Goleta Slough; Long Beach Marina; Los Angeles Harbor; Los Angeles River; Los Penasquitos Lagoon; Malibu Lagoon; Marina del Rey - Ballona Creek; Marina del Rey; Mission B…	O-12 & O-14	490.193	M-10	33.5114	11914.1	Agua Hedionda; Alamitos Bay; Aliso Creek; Anaheim Bay; Ballona Creek; Batiquitos Lagoon; Bolsa Bay; Bolsa Chica Lowlands; Cabrillo Marina; Carpinteria Salt Marsh; Channel Islands Harbor; Dana Point Harbor; Del Mar Boat Basin; Devereux Lagoon; Goleta Slough; Long Beach Marina; Los Angeles Harbor; Los Angeles River; Los Penasquitos Lagoon; Malibu Lagoon; Marina del Rey - Ballona Creek; Marina del R…	M-09 & M-11	492.49	O-13	33.2433	135.27	Agua Hedionda; Alamitos Bay; Anaheim Bay; Ballona Creek; Batiquitos Lagoon; Bolsa Bay; Bolsa Chica Lowlands; Cabrillo Marina; Carpinteria Salt Marsh; Channel Islands Harbor; Dana Point Harbor; Del Mar Boat Basin; Devereux Lagoon; Goleta Slough; Long Beach Marina; Los Angeles Harbor; Los Angeles River; Los Penasquitos Lagoon; Malibu Lagoon; Marina del Rey - Ballona Creek; Marina del Rey; Mission B…	M-10	33.2434	135.57	Agua Hedionda; Alamitos Bay; Aliso Creek; Anaheim Bay; Ballona Creek; Batiquitos Lagoon; Bolsa Bay; Bolsa Chica Lowlands; Cabrillo Marina; Carpinteria Salt Marsh; Channel Islands Harbor; Dana Point Harbor; Del Mar Boat Basin; Devereux Lagoon; Goleta Slough; Long Beach Marina; Los Angeles Harbor; Los Angeles River; Los Penasquitos Lagoon; Malibu Lagoon; Marina del Rey - Ballona Creek; Marina del R…
122	Common (>100 oysters)	Common (>100 oysters)	Absent	Cobble (2"-10")	California State University, Fullerton (Zacherl Lab)	2020	long-term monitoring data		Chula Vista	Cobble field, no public access	Same common abundance of both species in 2017 survey; 2013 survey published in Tronske et al 2019	Yes		32.6143	-117.114	California	Southern California	No	San Diego Bay	51.7364	O-13	33.6097	11811.3	Agua Hedionda; Alamitos Bay; Anaheim Bay; Ballona Creek; Batiquitos Lagoon; Bolsa Bay; Bolsa Chica Lowlands; Cabrillo Marina; Carpinteria Salt Marsh; Channel Islands Harbor; Dana Point Harbor; Del Mar Boat Basin; Devereux Lagoon; Goleta Slough; Long Beach Marina; Los Angeles Harbor; Los Angeles River; Los Penasquitos Lagoon; Malibu Lagoon; Marina del Rey - Ballona Creek; Marina del Rey; Mission B…	O-12 & O-14	490.193	M-10	33.5114	11914.1	Agua Hedionda; Alamitos Bay; Aliso Creek; Anaheim Bay; Ballona Creek; Batiquitos Lagoon; Bolsa Bay; Bolsa Chica Lowlands; Cabrillo Marina; Carpinteria Salt Marsh; Channel Islands Harbor; Dana Point Harbor; Del Mar Boat Basin; Devereux Lagoon; Goleta Slough; Long Beach Marina; Los Angeles Harbor; Los Angeles River; Los Penasquitos Lagoon; Malibu Lagoon; Marina del Rey - Ballona Creek; Marina del R…	M-09 & M-11	492.49	O-13	33.2433	135.27	Agua Hedionda; Alamitos Bay; Anaheim Bay; Ballona Creek; Batiquitos Lagoon; Bolsa Bay; Bolsa Chica Lowlands; Cabrillo Marina; Carpinteria Salt Marsh; Channel Islands Harbor; Dana Point Harbor; Del Mar Boat Basin; Devereux Lagoon; Goleta Slough; Long Beach Marina; Los Angeles Harbor; Los Angeles River; Los Penasquitos Lagoon; Malibu Lagoon; Marina del Rey - Ballona Creek; Marina del Rey; Mission B…	M-10	33.2434	135.57	Agua Hedionda; Alamitos Bay; Aliso Creek; Anaheim Bay; Ballona Creek; Batiquitos Lagoon; Bolsa Bay; Bolsa Chica Lowlands; Cabrillo Marina; Carpinteria Salt Marsh; Channel Islands Harbor; Dana Point Harbor; Del Mar Boat Basin; Devereux Lagoon; Goleta Slough; Long Beach Marina; Los Angeles Harbor; Los Angeles River; Los Penasquitos Lagoon; Malibu Lagoon; Marina del Rey - Ballona Creek; Marina del R…
123	Present but unknown abundance	Not known	Absent	Cobble (2"-10")	iNaturalist	2018	record from iNaturalist		San Diego Bay, Chula Vista, CA, US		2 live oysters. Substrate from Google Maps looks like cobble, picture confims it. Also, Bryce Perog can confim this site is mostly cobble. Photo ID confirmed by Bryce Perog; ID #: 13357212. Positional accuracy: 22m	Yes		32.6142	-117.114	California	Southern California	No	San Diego Bay	51.7364	O-13	33.6097	11811.3	Agua Hedionda; Alamitos Bay; Anaheim Bay; Ballona Creek; Batiquitos Lagoon; Bolsa Bay; Bolsa Chica Lowlands; Cabrillo Marina; Carpinteria Salt Marsh; Channel Islands Harbor; Dana Point Harbor; Del Mar Boat Basin; Devereux Lagoon; Goleta Slough; Long Beach Marina; Los Angeles Harbor; Los Angeles River; Los Penasquitos Lagoon; Malibu Lagoon; Marina del Rey - Ballona Creek; Marina del Rey; Mission B…	O-12 & O-14	490.193	M-10	33.5114	11914.1	Agua Hedionda; Alamitos Bay; Aliso Creek; Anaheim Bay; Ballona Creek; Batiquitos Lagoon; Bolsa Bay; Bolsa Chica Lowlands; Cabrillo Marina; Carpinteria Salt Marsh; Channel Islands Harbor; Dana Point Harbor; Del Mar Boat Basin; Devereux Lagoon; Goleta Slough; Long Beach Marina; Los Angeles Harbor; Los Angeles River; Los Penasquitos Lagoon; Malibu Lagoon; Marina del Rey - Ballona Creek; Marina del R…	M-09 & M-11	492.49	O-13	33.2433	135.27	Agua Hedionda; Alamitos Bay; Anaheim Bay; Ballona Creek; Batiquitos Lagoon; Bolsa Bay; Bolsa Chica Lowlands; Cabrillo Marina; Carpinteria Salt Marsh; Channel Islands Harbor; Dana Point Harbor; Del Mar Boat Basin; Devereux Lagoon; Goleta Slough; Long Beach Marina; Los Angeles Harbor; Los Angeles River; Los Penasquitos Lagoon; Malibu Lagoon; Marina del Rey - Ballona Creek; Marina del Rey; Mission B…	M-10	33.2434	135.57	Agua Hedionda; Alamitos Bay; Aliso Creek; Anaheim Bay; Ballona Creek; Batiquitos Lagoon; Bolsa Bay; Bolsa Chica Lowlands; Cabrillo Marina; Carpinteria Salt Marsh; Channel Islands Harbor; Dana Point Harbor; Del Mar Boat Basin; Devereux Lagoon; Goleta Slough; Long Beach Marina; Los Angeles Harbor; Los Angeles River; Los Penasquitos Lagoon; Malibu Lagoon; Marina del Rey - Ballona Creek; Marina del R…
124	Not known	Present but unknown abundance	Absent	riprap or boulder (>10”)	iNaturalist	2020	record from iNaturalist			Boulder	Number of oysters in the photo: 1; Positional accuracy; 5m; ID confirmed by Bryce Perog; iNaturalist observation number: 37329655; Substrate inferred from image and/or Google Maps from lat/long coordinates provided	Yes		32.6375	-117.112	California	Southern California	No	San Diego Bay	51.7364	O-13	33.6097	11811.3	Agua Hedionda; Alamitos Bay; Anaheim Bay; Ballona Creek; Batiquitos Lagoon; Bolsa Bay; Bolsa Chica Lowlands; Cabrillo Marina; Carpinteria Salt Marsh; Channel Islands Harbor; Dana Point Harbor; Del Mar Boat Basin; Devereux Lagoon; Goleta Slough; Long Beach Marina; Los Angeles Harbor; Los Angeles River; Los Penasquitos Lagoon; Malibu Lagoon; Marina del Rey - Ballona Creek; Marina del Rey; Mission B…	O-12 & O-14	490.193	M-10	33.5114	11914.1	Agua Hedionda; Alamitos Bay; Aliso Creek; Anaheim Bay; Ballona Creek; Batiquitos Lagoon; Bolsa Bay; Bolsa Chica Lowlands; Cabrillo Marina; Carpinteria Salt Marsh; Channel Islands Harbor; Dana Point Harbor; Del Mar Boat Basin; Devereux Lagoon; Goleta Slough; Long Beach Marina; Los Angeles Harbor; Los Angeles River; Los Penasquitos Lagoon; Malibu Lagoon; Marina del Rey - Ballona Creek; Marina del R…	M-09 & M-11	492.49	O-13	33.2433	135.27	Agua Hedionda; Alamitos Bay; Anaheim Bay; Ballona Creek; Batiquitos Lagoon; Bolsa Bay; Bolsa Chica Lowlands; Cabrillo Marina; Carpinteria Salt Marsh; Channel Islands Harbor; Dana Point Harbor; Del Mar Boat Basin; Devereux Lagoon; Goleta Slough; Long Beach Marina; Los Angeles Harbor; Los Angeles River; Los Penasquitos Lagoon; Malibu Lagoon; Marina del Rey - Ballona Creek; Marina del Rey; Mission B…	M-10	33.2434	135.57	Agua Hedionda; Alamitos Bay; Aliso Creek; Anaheim Bay; Ballona Creek; Batiquitos Lagoon; Bolsa Bay; Bolsa Chica Lowlands; Cabrillo Marina; Carpinteria Salt Marsh; Channel Islands Harbor; Dana Point Harbor; Del Mar Boat Basin; Devereux Lagoon; Goleta Slough; Long Beach Marina; Los Angeles Harbor; Los Angeles River; Los Penasquitos Lagoon; Malibu Lagoon; Marina del Rey - Ballona Creek; Marina del R…
125	Not known	Present but unknown abundance	Absent	Not Reported	iNaturalist	2018	record from iNaturalist				iNaturalist observation number 11544674; Number of oysters in the photo: 3; Positional accuracy: 64m; Bryce Perog confirmed oyster ID; Bryce Perog notes: On some kind of vertical concrete structure, cannot confirm if it is a seawall	Yes		32.6497	-117.111	California	Southern California	No	San Diego Bay	51.7364	O-13	33.6097	11811.3	Agua Hedionda; Alamitos Bay; Anaheim Bay; Ballona Creek; Batiquitos Lagoon; Bolsa Bay; Bolsa Chica Lowlands; Cabrillo Marina; Carpinteria Salt Marsh; Channel Islands Harbor; Dana Point Harbor; Del Mar Boat Basin; Devereux Lagoon; Goleta Slough; Long Beach Marina; Los Angeles Harbor; Los Angeles River; Los Penasquitos Lagoon; Malibu Lagoon; Marina del Rey - Ballona Creek; Marina del Rey; Mission B…	O-12 & O-14	490.193	M-10	33.5114	11914.1	Agua Hedionda; Alamitos Bay; Aliso Creek; Anaheim Bay; Ballona Creek; Batiquitos Lagoon; Bolsa Bay; Bolsa Chica Lowlands; Cabrillo Marina; Carpinteria Salt Marsh; Channel Islands Harbor; Dana Point Harbor; Del Mar Boat Basin; Devereux Lagoon; Goleta Slough; Long Beach Marina; Los Angeles Harbor; Los Angeles River; Los Penasquitos Lagoon; Malibu Lagoon; Marina del Rey - Ballona Creek; Marina del R…	M-09 & M-11	492.49	O-13	33.2433	135.27	Agua Hedionda; Alamitos Bay; Anaheim Bay; Ballona Creek; Batiquitos Lagoon; Bolsa Bay; Bolsa Chica Lowlands; Cabrillo Marina; Carpinteria Salt Marsh; Channel Islands Harbor; Dana Point Harbor; Del Mar Boat Basin; Devereux Lagoon; Goleta Slough; Long Beach Marina; Los Angeles Harbor; Los Angeles River; Los Penasquitos Lagoon; Malibu Lagoon; Marina del Rey - Ballona Creek; Marina del Rey; Mission B…	M-10	33.2434	135.57	Agua Hedionda; Alamitos Bay; Aliso Creek; Anaheim Bay; Ballona Creek; Batiquitos Lagoon; Bolsa Bay; Bolsa Chica Lowlands; Cabrillo Marina; Carpinteria Salt Marsh; Channel Islands Harbor; Dana Point Harbor; Del Mar Boat Basin; Devereux Lagoon; Goleta Slough; Long Beach Marina; Los Angeles Harbor; Los Angeles River; Los Penasquitos Lagoon; Malibu Lagoon; Marina del Rey - Ballona Creek; Marina del R…
126	Not known	Present but unknown abundance	Absent	riprap or boulder (>10”)	iNaturalist	2015	record from iNaturalist			Boulder	Number of oysters in the photo: 1; Positional accuracy; 5005m; ID confirmed by Bryce Perog; iNaturalist record was research-grade; iNaturalist observation number: 33996522; Substrate inferred from image and/or Google Maps from lat/long coordinates provided	Yes		32.6294	-117.109	California	Southern California	No	San Diego Bay	51.7364	O-13	33.6097	11811.3	Agua Hedionda; Alamitos Bay; Anaheim Bay; Ballona Creek; Batiquitos Lagoon; Bolsa Bay; Bolsa Chica Lowlands; Cabrillo Marina; Carpinteria Salt Marsh; Channel Islands Harbor; Dana Point Harbor; Del Mar Boat Basin; Devereux Lagoon; Goleta Slough; Long Beach Marina; Los Angeles Harbor; Los Angeles River; Los Penasquitos Lagoon; Malibu Lagoon; Marina del Rey - Ballona Creek; Marina del Rey; Mission B…	O-12 & O-14	490.193	M-10	33.5114	11914.1	Agua Hedionda; Alamitos Bay; Aliso Creek; Anaheim Bay; Ballona Creek; Batiquitos Lagoon; Bolsa Bay; Bolsa Chica Lowlands; Cabrillo Marina; Carpinteria Salt Marsh; Channel Islands Harbor; Dana Point Harbor; Del Mar Boat Basin; Devereux Lagoon; Goleta Slough; Long Beach Marina; Los Angeles Harbor; Los Angeles River; Los Penasquitos Lagoon; Malibu Lagoon; Marina del Rey - Ballona Creek; Marina del R…	M-09 & M-11	492.49	O-13	33.2433	135.27	Agua Hedionda; Alamitos Bay; Anaheim Bay; Ballona Creek; Batiquitos Lagoon; Bolsa Bay; Bolsa Chica Lowlands; Cabrillo Marina; Carpinteria Salt Marsh; Channel Islands Harbor; Dana Point Harbor; Del Mar Boat Basin; Devereux Lagoon; Goleta Slough; Long Beach Marina; Los Angeles Harbor; Los Angeles River; Los Penasquitos Lagoon; Malibu Lagoon; Marina del Rey - Ballona Creek; Marina del Rey; Mission B…	M-10	33.2434	135.57	Agua Hedionda; Alamitos Bay; Aliso Creek; Anaheim Bay; Ballona Creek; Batiquitos Lagoon; Bolsa Bay; Bolsa Chica Lowlands; Cabrillo Marina; Carpinteria Salt Marsh; Channel Islands Harbor; Dana Point Harbor; Del Mar Boat Basin; Devereux Lagoon; Goleta Slough; Long Beach Marina; Los Angeles Harbor; Los Angeles River; Los Penasquitos Lagoon; Malibu Lagoon; Marina del Rey - Ballona Creek; Marina del R…
127	Not known	Present but unknown abundance	Absent	Not Reported	iNaturalist	2018	record from iNaturalist				Number of oysters in the photo: 2; Positional accuracy; 5m; ID confirmed by Bryce Perog; iNaturalist record was research-grade; iNaturalist observation number: 11976211	Yes		32.6277	-117.108	California	Southern California	No	San Diego Bay	51.7364	O-13	33.6097	11811.3	Agua Hedionda; Alamitos Bay; Anaheim Bay; Ballona Creek; Batiquitos Lagoon; Bolsa Bay; Bolsa Chica Lowlands; Cabrillo Marina; Carpinteria Salt Marsh; Channel Islands Harbor; Dana Point Harbor; Del Mar Boat Basin; Devereux Lagoon; Goleta Slough; Long Beach Marina; Los Angeles Harbor; Los Angeles River; Los Penasquitos Lagoon; Malibu Lagoon; Marina del Rey - Ballona Creek; Marina del Rey; Mission B…	O-12 & O-14	490.193	M-10	33.5114	11914.1	Agua Hedionda; Alamitos Bay; Aliso Creek; Anaheim Bay; Ballona Creek; Batiquitos Lagoon; Bolsa Bay; Bolsa Chica Lowlands; Cabrillo Marina; Carpinteria Salt Marsh; Channel Islands Harbor; Dana Point Harbor; Del Mar Boat Basin; Devereux Lagoon; Goleta Slough; Long Beach Marina; Los Angeles Harbor; Los Angeles River; Los Penasquitos Lagoon; Malibu Lagoon; Marina del Rey - Ballona Creek; Marina del R…	M-09 & M-11	492.49	O-13	33.2433	135.27	Agua Hedionda; Alamitos Bay; Anaheim Bay; Ballona Creek; Batiquitos Lagoon; Bolsa Bay; Bolsa Chica Lowlands; Cabrillo Marina; Carpinteria Salt Marsh; Channel Islands Harbor; Dana Point Harbor; Del Mar Boat Basin; Devereux Lagoon; Goleta Slough; Long Beach Marina; Los Angeles Harbor; Los Angeles River; Los Penasquitos Lagoon; Malibu Lagoon; Marina del Rey - Ballona Creek; Marina del Rey; Mission B…	M-10	33.2434	135.57	Agua Hedionda; Alamitos Bay; Aliso Creek; Anaheim Bay; Ballona Creek; Batiquitos Lagoon; Bolsa Bay; Bolsa Chica Lowlands; Cabrillo Marina; Carpinteria Salt Marsh; Channel Islands Harbor; Dana Point Harbor; Del Mar Boat Basin; Devereux Lagoon; Goleta Slough; Long Beach Marina; Los Angeles Harbor; Los Angeles River; Los Penasquitos Lagoon; Malibu Lagoon; Marina del Rey - Ballona Creek; Marina del R…
128	Common (>100 oysters)	Not known	Absent	Other anthropogenic structure	Healey, D. & Hovel, K.A.	2002	published record (see citation)	Healey, D. & Hovel, K.A., 2004. Seagrass Bed Patchiness: Effects on Epifaunal Communities in San Diego Bay, USA. Journal of Experimental Marine Biology and Ecology, 313(1), pp.155-174.			9 O. lurida/m2 were found in artificial eelgrass bed. Site location estimated from generalized map in paper. No exact location given.	Yes		32.6238	-117.108	California	Southern California	No	San Diego Bay	51.7364	O-13	33.6097	11811.3	Agua Hedionda; Alamitos Bay; Anaheim Bay; Ballona Creek; Batiquitos Lagoon; Bolsa Bay; Bolsa Chica Lowlands; Cabrillo Marina; Carpinteria Salt Marsh; Channel Islands Harbor; Dana Point Harbor; Del Mar Boat Basin; Devereux Lagoon; Goleta Slough; Long Beach Marina; Los Angeles Harbor; Los Angeles River; Los Penasquitos Lagoon; Malibu Lagoon; Marina del Rey - Ballona Creek; Marina del Rey; Mission B…	O-12 & O-14	490.193	M-10	33.5114	11914.1	Agua Hedionda; Alamitos Bay; Aliso Creek; Anaheim Bay; Ballona Creek; Batiquitos Lagoon; Bolsa Bay; Bolsa Chica Lowlands; Cabrillo Marina; Carpinteria Salt Marsh; Channel Islands Harbor; Dana Point Harbor; Del Mar Boat Basin; Devereux Lagoon; Goleta Slough; Long Beach Marina; Los Angeles Harbor; Los Angeles River; Los Penasquitos Lagoon; Malibu Lagoon; Marina del Rey - Ballona Creek; Marina del R…	M-09 & M-11	492.49	O-13	33.2433	135.27	Agua Hedionda; Alamitos Bay; Anaheim Bay; Ballona Creek; Batiquitos Lagoon; Bolsa Bay; Bolsa Chica Lowlands; Cabrillo Marina; Carpinteria Salt Marsh; Channel Islands Harbor; Dana Point Harbor; Del Mar Boat Basin; Devereux Lagoon; Goleta Slough; Long Beach Marina; Los Angeles Harbor; Los Angeles River; Los Penasquitos Lagoon; Malibu Lagoon; Marina del Rey - Ballona Creek; Marina del Rey; Mission B…	M-10	33.2434	135.57	Agua Hedionda; Alamitos Bay; Aliso Creek; Anaheim Bay; Ballona Creek; Batiquitos Lagoon; Bolsa Bay; Bolsa Chica Lowlands; Cabrillo Marina; Carpinteria Salt Marsh; Channel Islands Harbor; Dana Point Harbor; Del Mar Boat Basin; Devereux Lagoon; Goleta Slough; Long Beach Marina; Los Angeles Harbor; Los Angeles River; Los Penasquitos Lagoon; Malibu Lagoon; Marina del Rey - Ballona Creek; Marina del R…
129	Rare (1-100 oysters)	Common (>100 oysters)	Absent	riprap or boulder (>10”)	California State University, Fullerton (Zacherl Lab)	2020	long-term monitoring data		E Street boulders	Boulders at the higher elevation (~2.5 ft MLLW)		Yes		32.6332	-117.108	California	Southern California	No	San Diego Bay	51.7364	O-13	33.6097	11811.3	Agua Hedionda; Alamitos Bay; Anaheim Bay; Ballona Creek; Batiquitos Lagoon; Bolsa Bay; Bolsa Chica Lowlands; Cabrillo Marina; Carpinteria Salt Marsh; Channel Islands Harbor; Dana Point Harbor; Del Mar Boat Basin; Devereux Lagoon; Goleta Slough; Long Beach Marina; Los Angeles Harbor; Los Angeles River; Los Penasquitos Lagoon; Malibu Lagoon; Marina del Rey - Ballona Creek; Marina del Rey; Mission B…	O-12 & O-14	490.193	M-10	33.5114	11914.1	Agua Hedionda; Alamitos Bay; Aliso Creek; Anaheim Bay; Ballona Creek; Batiquitos Lagoon; Bolsa Bay; Bolsa Chica Lowlands; Cabrillo Marina; Carpinteria Salt Marsh; Channel Islands Harbor; Dana Point Harbor; Del Mar Boat Basin; Devereux Lagoon; Goleta Slough; Long Beach Marina; Los Angeles Harbor; Los Angeles River; Los Penasquitos Lagoon; Malibu Lagoon; Marina del Rey - Ballona Creek; Marina del R…	M-09 & M-11	492.49	O-13	33.2433	135.27	Agua Hedionda; Alamitos Bay; Anaheim Bay; Ballona Creek; Batiquitos Lagoon; Bolsa Bay; Bolsa Chica Lowlands; Cabrillo Marina; Carpinteria Salt Marsh; Channel Islands Harbor; Dana Point Harbor; Del Mar Boat Basin; Devereux Lagoon; Goleta Slough; Long Beach Marina; Los Angeles Harbor; Los Angeles River; Los Penasquitos Lagoon; Malibu Lagoon; Marina del Rey - Ballona Creek; Marina del Rey; Mission B…	M-10	33.2434	135.57	Agua Hedionda; Alamitos Bay; Aliso Creek; Anaheim Bay; Ballona Creek; Batiquitos Lagoon; Bolsa Bay; Bolsa Chica Lowlands; Cabrillo Marina; Carpinteria Salt Marsh; Channel Islands Harbor; Dana Point Harbor; Del Mar Boat Basin; Devereux Lagoon; Goleta Slough; Long Beach Marina; Los Angeles Harbor; Los Angeles River; Los Penasquitos Lagoon; Malibu Lagoon; Marina del Rey - Ballona Creek; Marina del R…
130	Present but unknown abundance	Present but unknown abundance	Absent	Not Reported	Tronske, N.B. et al.	2013	published record (see citation)	Tronske, N.B., Parker, T.A., Henderson, H.D., Burnaford, J.L. & Zacherl, D.C., 2018. Densities and Zonation Patterns of Native and Non-Indigenous Oysters in Southern California Bays. Wetlands, 38(6), pp.1313-1326.	Signature Park/E Street	Mudflat	Qualitatively, both species were present at these sites but not detected by surveys	Yes		32.6332	-117.108	California	Southern California	No	San Diego Bay	51.7364	O-13	33.6097	11811.3	Agua Hedionda; Alamitos Bay; Anaheim Bay; Ballona Creek; Batiquitos Lagoon; Bolsa Bay; Bolsa Chica Lowlands; Cabrillo Marina; Carpinteria Salt Marsh; Channel Islands Harbor; Dana Point Harbor; Del Mar Boat Basin; Devereux Lagoon; Goleta Slough; Long Beach Marina; Los Angeles Harbor; Los Angeles River; Los Penasquitos Lagoon; Malibu Lagoon; Marina del Rey - Ballona Creek; Marina del Rey; Mission B…	O-12 & O-14	490.193	M-10	33.5114	11914.1	Agua Hedionda; Alamitos Bay; Aliso Creek; Anaheim Bay; Ballona Creek; Batiquitos Lagoon; Bolsa Bay; Bolsa Chica Lowlands; Cabrillo Marina; Carpinteria Salt Marsh; Channel Islands Harbor; Dana Point Harbor; Del Mar Boat Basin; Devereux Lagoon; Goleta Slough; Long Beach Marina; Los Angeles Harbor; Los Angeles River; Los Penasquitos Lagoon; Malibu Lagoon; Marina del Rey - Ballona Creek; Marina del R…	M-09 & M-11	492.49	O-13	33.2433	135.27	Agua Hedionda; Alamitos Bay; Anaheim Bay; Ballona Creek; Batiquitos Lagoon; Bolsa Bay; Bolsa Chica Lowlands; Cabrillo Marina; Carpinteria Salt Marsh; Channel Islands Harbor; Dana Point Harbor; Del Mar Boat Basin; Devereux Lagoon; Goleta Slough; Long Beach Marina; Los Angeles Harbor; Los Angeles River; Los Penasquitos Lagoon; Malibu Lagoon; Marina del Rey - Ballona Creek; Marina del Rey; Mission B…	M-10	33.2434	135.57	Agua Hedionda; Alamitos Bay; Aliso Creek; Anaheim Bay; Ballona Creek; Batiquitos Lagoon; Bolsa Bay; Bolsa Chica Lowlands; Cabrillo Marina; Carpinteria Salt Marsh; Channel Islands Harbor; Dana Point Harbor; Del Mar Boat Basin; Devereux Lagoon; Goleta Slough; Long Beach Marina; Los Angeles Harbor; Los Angeles River; Los Penasquitos Lagoon; Malibu Lagoon; Marina del Rey - Ballona Creek; Marina del R…
131	Absent	Absent	Absent	Sandflat/mudflat	California State University, Fullerton (Zacherl Lab)	2020	long-term monitoring data		E Street mudflat			Yes		32.6332	-117.108	California	Southern California	No	San Diego Bay	51.7364	O-13	33.6097	11811.3	Agua Hedionda; Alamitos Bay; Anaheim Bay; Ballona Creek; Batiquitos Lagoon; Bolsa Bay; Bolsa Chica Lowlands; Cabrillo Marina; Carpinteria Salt Marsh; Channel Islands Harbor; Dana Point Harbor; Del Mar Boat Basin; Devereux Lagoon; Goleta Slough; Long Beach Marina; Los Angeles Harbor; Los Angeles River; Los Penasquitos Lagoon; Malibu Lagoon; Marina del Rey - Ballona Creek; Marina del Rey; Mission B…	O-12 & O-14	490.193	M-10	33.5114	11914.1	Agua Hedionda; Alamitos Bay; Aliso Creek; Anaheim Bay; Ballona Creek; Batiquitos Lagoon; Bolsa Bay; Bolsa Chica Lowlands; Cabrillo Marina; Carpinteria Salt Marsh; Channel Islands Harbor; Dana Point Harbor; Del Mar Boat Basin; Devereux Lagoon; Goleta Slough; Long Beach Marina; Los Angeles Harbor; Los Angeles River; Los Penasquitos Lagoon; Malibu Lagoon; Marina del Rey - Ballona Creek; Marina del R…	M-09 & M-11	492.49	O-13	33.2433	135.27	Agua Hedionda; Alamitos Bay; Anaheim Bay; Ballona Creek; Batiquitos Lagoon; Bolsa Bay; Bolsa Chica Lowlands; Cabrillo Marina; Carpinteria Salt Marsh; Channel Islands Harbor; Dana Point Harbor; Del Mar Boat Basin; Devereux Lagoon; Goleta Slough; Long Beach Marina; Los Angeles Harbor; Los Angeles River; Los Penasquitos Lagoon; Malibu Lagoon; Marina del Rey - Ballona Creek; Marina del Rey; Mission B…	M-10	33.2434	135.57	Agua Hedionda; Alamitos Bay; Aliso Creek; Anaheim Bay; Ballona Creek; Batiquitos Lagoon; Bolsa Bay; Bolsa Chica Lowlands; Cabrillo Marina; Carpinteria Salt Marsh; Channel Islands Harbor; Dana Point Harbor; Del Mar Boat Basin; Devereux Lagoon; Goleta Slough; Long Beach Marina; Los Angeles Harbor; Los Angeles River; Los Penasquitos Lagoon; Malibu Lagoon; Marina del Rey - Ballona Creek; Marina del R…
132	Common (>100 oysters)	Not known	Absent	Not Reported	Carson, H.	2007	published record (see citation)	Carson, H.S., 2010. Population Connectivity of the Olympia Oyster in Southern California. Limnology and Oceanography, 55(1), pp.134-148.	Chula Vista		Did a survey in 2006 and 2007 and determined these sites had the highest abundances of adult O. lurida. Inferred location from site name and map (Fig 2)	Yes		32.6249	-117.106	California	Southern California	No	San Diego Bay	51.7364	O-13	33.6097	11811.3	Agua Hedionda; Alamitos Bay; Anaheim Bay; Ballona Creek; Batiquitos Lagoon; Bolsa Bay; Bolsa Chica Lowlands; Cabrillo Marina; Carpinteria Salt Marsh; Channel Islands Harbor; Dana Point Harbor; Del Mar Boat Basin; Devereux Lagoon; Goleta Slough; Long Beach Marina; Los Angeles Harbor; Los Angeles River; Los Penasquitos Lagoon; Malibu Lagoon; Marina del Rey - Ballona Creek; Marina del Rey; Mission B…	O-12 & O-14	490.193	M-10	33.5114	11914.1	Agua Hedionda; Alamitos Bay; Aliso Creek; Anaheim Bay; Ballona Creek; Batiquitos Lagoon; Bolsa Bay; Bolsa Chica Lowlands; Cabrillo Marina; Carpinteria Salt Marsh; Channel Islands Harbor; Dana Point Harbor; Del Mar Boat Basin; Devereux Lagoon; Goleta Slough; Long Beach Marina; Los Angeles Harbor; Los Angeles River; Los Penasquitos Lagoon; Malibu Lagoon; Marina del Rey - Ballona Creek; Marina del R…	M-09 & M-11	492.49	O-13	33.2433	135.27	Agua Hedionda; Alamitos Bay; Anaheim Bay; Ballona Creek; Batiquitos Lagoon; Bolsa Bay; Bolsa Chica Lowlands; Cabrillo Marina; Carpinteria Salt Marsh; Channel Islands Harbor; Dana Point Harbor; Del Mar Boat Basin; Devereux Lagoon; Goleta Slough; Long Beach Marina; Los Angeles Harbor; Los Angeles River; Los Penasquitos Lagoon; Malibu Lagoon; Marina del Rey - Ballona Creek; Marina del Rey; Mission B…	M-10	33.2434	135.57	Agua Hedionda; Alamitos Bay; Aliso Creek; Anaheim Bay; Ballona Creek; Batiquitos Lagoon; Bolsa Bay; Bolsa Chica Lowlands; Cabrillo Marina; Carpinteria Salt Marsh; Channel Islands Harbor; Dana Point Harbor; Del Mar Boat Basin; Devereux Lagoon; Goleta Slough; Long Beach Marina; Los Angeles Harbor; Los Angeles River; Los Penasquitos Lagoon; Malibu Lagoon; Marina del Rey - Ballona Creek; Marina del R…
133	Not known	Common (>100 oysters)	Absent	riprap or boulder (>10”)	iNaturalist	2020	record from iNaturalist			Boulder	Number of oysters in the photo: many (>20); Positional accuracy; unknown; ID confirmed by Bryce Perog; iNaturalist record was research-grade; iNaturalist observation number: 37800655; Substrate inferred from image and/or Google Maps from lat/long coordinates provided	Yes		32.6509	-117.105	California	Southern California	No	San Diego Bay	51.7364	O-13	33.6097	11811.3	Agua Hedionda; Alamitos Bay; Anaheim Bay; Ballona Creek; Batiquitos Lagoon; Bolsa Bay; Bolsa Chica Lowlands; Cabrillo Marina; Carpinteria Salt Marsh; Channel Islands Harbor; Dana Point Harbor; Del Mar Boat Basin; Devereux Lagoon; Goleta Slough; Long Beach Marina; Los Angeles Harbor; Los Angeles River; Los Penasquitos Lagoon; Malibu Lagoon; Marina del Rey - Ballona Creek; Marina del Rey; Mission B…	O-12 & O-14	490.193	M-10	33.5114	11914.1	Agua Hedionda; Alamitos Bay; Aliso Creek; Anaheim Bay; Ballona Creek; Batiquitos Lagoon; Bolsa Bay; Bolsa Chica Lowlands; Cabrillo Marina; Carpinteria Salt Marsh; Channel Islands Harbor; Dana Point Harbor; Del Mar Boat Basin; Devereux Lagoon; Goleta Slough; Long Beach Marina; Los Angeles Harbor; Los Angeles River; Los Penasquitos Lagoon; Malibu Lagoon; Marina del Rey - Ballona Creek; Marina del R…	M-09 & M-11	492.49	O-13	33.2433	135.27	Agua Hedionda; Alamitos Bay; Anaheim Bay; Ballona Creek; Batiquitos Lagoon; Bolsa Bay; Bolsa Chica Lowlands; Cabrillo Marina; Carpinteria Salt Marsh; Channel Islands Harbor; Dana Point Harbor; Del Mar Boat Basin; Devereux Lagoon; Goleta Slough; Long Beach Marina; Los Angeles Harbor; Los Angeles River; Los Penasquitos Lagoon; Malibu Lagoon; Marina del Rey - Ballona Creek; Marina del Rey; Mission B…	M-10	33.2434	135.57	Agua Hedionda; Alamitos Bay; Aliso Creek; Anaheim Bay; Ballona Creek; Batiquitos Lagoon; Bolsa Bay; Bolsa Chica Lowlands; Cabrillo Marina; Carpinteria Salt Marsh; Channel Islands Harbor; Dana Point Harbor; Del Mar Boat Basin; Devereux Lagoon; Goleta Slough; Long Beach Marina; Los Angeles Harbor; Los Angeles River; Los Penasquitos Lagoon; Malibu Lagoon; Marina del Rey - Ballona Creek; Marina del R…
134	Present but unknown abundance	Absent	Absent	riprap or boulder (>10”)	Davis, J., Levin, L. & Walther, S.	2000	published record (see citation)	Davis, J., Levin, L. & Walther, S., 2002. Artificial Armored Shorelines: Sites for Open-Coast Species in a Southern California Bay. Marine Biology, 140(6), pp.1249-1262.	Chula Vista Exposed	Exposed side of island in the riprap ( ‘‘"'Exposed’' sites had direct water access to the mouth of the bay, and ‘'protected' sites had a land mass, in all cases a narrow man-made peninsula, sheltering the site from the open bay. ")	Percent cover O. lurida was 1–5%. Point inferred from map in Figure 1. Limitation is that they focused on riprap did not look in crevices (“unless shallow and visible, and rocks were not turned over” which is the preferred habitat of O. lurida, and may have detected some C. gigas). The O. lurida that were counted were on “ﬂattest, most visible surface.” Additionally, laid the transect lines perpe…	Yes		32.6216	-117.105	California	Southern California	No	San Diego Bay	51.7364	O-13	33.6097	11811.3	Agua Hedionda; Alamitos Bay; Anaheim Bay; Ballona Creek; Batiquitos Lagoon; Bolsa Bay; Bolsa Chica Lowlands; Cabrillo Marina; Carpinteria Salt Marsh; Channel Islands Harbor; Dana Point Harbor; Del Mar Boat Basin; Devereux Lagoon; Goleta Slough; Long Beach Marina; Los Angeles Harbor; Los Angeles River; Los Penasquitos Lagoon; Malibu Lagoon; Marina del Rey - Ballona Creek; Marina del Rey; Mission B…	O-12 & O-14	490.193	M-10	33.5114	11914.1	Agua Hedionda; Alamitos Bay; Aliso Creek; Anaheim Bay; Ballona Creek; Batiquitos Lagoon; Bolsa Bay; Bolsa Chica Lowlands; Cabrillo Marina; Carpinteria Salt Marsh; Channel Islands Harbor; Dana Point Harbor; Del Mar Boat Basin; Devereux Lagoon; Goleta Slough; Long Beach Marina; Los Angeles Harbor; Los Angeles River; Los Penasquitos Lagoon; Malibu Lagoon; Marina del Rey - Ballona Creek; Marina del R…	M-09 & M-11	492.49	O-13	33.2433	135.27	Agua Hedionda; Alamitos Bay; Anaheim Bay; Ballona Creek; Batiquitos Lagoon; Bolsa Bay; Bolsa Chica Lowlands; Cabrillo Marina; Carpinteria Salt Marsh; Channel Islands Harbor; Dana Point Harbor; Del Mar Boat Basin; Devereux Lagoon; Goleta Slough; Long Beach Marina; Los Angeles Harbor; Los Angeles River; Los Penasquitos Lagoon; Malibu Lagoon; Marina del Rey - Ballona Creek; Marina del Rey; Mission B…	M-10	33.2434	135.57	Agua Hedionda; Alamitos Bay; Aliso Creek; Anaheim Bay; Ballona Creek; Batiquitos Lagoon; Bolsa Bay; Bolsa Chica Lowlands; Cabrillo Marina; Carpinteria Salt Marsh; Channel Islands Harbor; Dana Point Harbor; Del Mar Boat Basin; Devereux Lagoon; Goleta Slough; Long Beach Marina; Los Angeles Harbor; Los Angeles River; Los Penasquitos Lagoon; Malibu Lagoon; Marina del Rey - Ballona Creek; Marina del R…
135	Present but unknown abundance	Absent	Absent	riprap or boulder (>10”)	Davis, J., Levin, L. & Walther, S.	2000	published record (see citation)	Davis, J., Levin, L. & Walther, S., 2002. Artificial Armored Shorelines: Sites for Open-Coast Species in a Southern California Bay. Marine Biology, 140(6), pp.1249-1262.	Chula Vista Sheltered	Protected side of island in the riprap ( ‘‘"'Exposed’' sites had direct water access to the mouth of the bay, and ‘'protected' sites had a land mass, in all cases a narrow man-made peninsula, sheltering the site from the open bay. ")	Percent cover O. lurida was 1–5%. Point inferred from map in Figure 1. Limitation is that they focused on riprap did not look in crevices (“unless shallow and visible, and rocks were not turned over” which is the preferred habitat of O. lurida, and may have detected some C. gigas). The O. lurida that were counted were on “ﬂattest, most visible surface.” Additionally, laid the transect lines perpe…	Yes		32.6216	-117.105	California	Southern California	No	San Diego Bay	51.7364	O-13	33.6097	11811.3	Agua Hedionda; Alamitos Bay; Anaheim Bay; Ballona Creek; Batiquitos Lagoon; Bolsa Bay; Bolsa Chica Lowlands; Cabrillo Marina; Carpinteria Salt Marsh; Channel Islands Harbor; Dana Point Harbor; Del Mar Boat Basin; Devereux Lagoon; Goleta Slough; Long Beach Marina; Los Angeles Harbor; Los Angeles River; Los Penasquitos Lagoon; Malibu Lagoon; Marina del Rey - Ballona Creek; Marina del Rey; Mission B…	O-12 & O-14	490.193	M-10	33.5114	11914.1	Agua Hedionda; Alamitos Bay; Aliso Creek; Anaheim Bay; Ballona Creek; Batiquitos Lagoon; Bolsa Bay; Bolsa Chica Lowlands; Cabrillo Marina; Carpinteria Salt Marsh; Channel Islands Harbor; Dana Point Harbor; Del Mar Boat Basin; Devereux Lagoon; Goleta Slough; Long Beach Marina; Los Angeles Harbor; Los Angeles River; Los Penasquitos Lagoon; Malibu Lagoon; Marina del Rey - Ballona Creek; Marina del R…	M-09 & M-11	492.49	O-13	33.2433	135.27	Agua Hedionda; Alamitos Bay; Anaheim Bay; Ballona Creek; Batiquitos Lagoon; Bolsa Bay; Bolsa Chica Lowlands; Cabrillo Marina; Carpinteria Salt Marsh; Channel Islands Harbor; Dana Point Harbor; Del Mar Boat Basin; Devereux Lagoon; Goleta Slough; Long Beach Marina; Los Angeles Harbor; Los Angeles River; Los Penasquitos Lagoon; Malibu Lagoon; Marina del Rey - Ballona Creek; Marina del Rey; Mission B…	M-10	33.2434	135.57	Agua Hedionda; Alamitos Bay; Aliso Creek; Anaheim Bay; Ballona Creek; Batiquitos Lagoon; Bolsa Bay; Bolsa Chica Lowlands; Cabrillo Marina; Carpinteria Salt Marsh; Channel Islands Harbor; Dana Point Harbor; Del Mar Boat Basin; Devereux Lagoon; Goleta Slough; Long Beach Marina; Los Angeles Harbor; Los Angeles River; Los Penasquitos Lagoon; Malibu Lagoon; Marina del Rey - Ballona Creek; Marina del R…
136	Not known	Present but unknown abundance	Absent	Not Reported	iNaturalist	2020	record from iNaturalist				Number of oysters in the photo: 1; Positional accuracy; unknown; ID confirmed by Bryce Perog; iNaturalist record was research-grade; iNaturalist observation number: 38312944	Yes		32.6317	-117.104	California	Southern California	No	San Diego Bay	51.7364	O-13	33.6097	11811.3	Agua Hedionda; Alamitos Bay; Anaheim Bay; Ballona Creek; Batiquitos Lagoon; Bolsa Bay; Bolsa Chica Lowlands; Cabrillo Marina; Carpinteria Salt Marsh; Channel Islands Harbor; Dana Point Harbor; Del Mar Boat Basin; Devereux Lagoon; Goleta Slough; Long Beach Marina; Los Angeles Harbor; Los Angeles River; Los Penasquitos Lagoon; Malibu Lagoon; Marina del Rey - Ballona Creek; Marina del Rey; Mission B…	O-12 & O-14	490.193	M-10	33.5114	11914.1	Agua Hedionda; Alamitos Bay; Aliso Creek; Anaheim Bay; Ballona Creek; Batiquitos Lagoon; Bolsa Bay; Bolsa Chica Lowlands; Cabrillo Marina; Carpinteria Salt Marsh; Channel Islands Harbor; Dana Point Harbor; Del Mar Boat Basin; Devereux Lagoon; Goleta Slough; Long Beach Marina; Los Angeles Harbor; Los Angeles River; Los Penasquitos Lagoon; Malibu Lagoon; Marina del Rey - Ballona Creek; Marina del R…	M-09 & M-11	492.49	O-13	33.2433	135.27	Agua Hedionda; Alamitos Bay; Anaheim Bay; Ballona Creek; Batiquitos Lagoon; Bolsa Bay; Bolsa Chica Lowlands; Cabrillo Marina; Carpinteria Salt Marsh; Channel Islands Harbor; Dana Point Harbor; Del Mar Boat Basin; Devereux Lagoon; Goleta Slough; Long Beach Marina; Los Angeles Harbor; Los Angeles River; Los Penasquitos Lagoon; Malibu Lagoon; Marina del Rey - Ballona Creek; Marina del Rey; Mission B…	M-10	33.2434	135.57	Agua Hedionda; Alamitos Bay; Aliso Creek; Anaheim Bay; Ballona Creek; Batiquitos Lagoon; Bolsa Bay; Bolsa Chica Lowlands; Cabrillo Marina; Carpinteria Salt Marsh; Channel Islands Harbor; Dana Point Harbor; Del Mar Boat Basin; Devereux Lagoon; Goleta Slough; Long Beach Marina; Los Angeles Harbor; Los Angeles River; Los Penasquitos Lagoon; Malibu Lagoon; Marina del Rey - Ballona Creek; Marina del R…
137	Common (>100 oysters)	Common (>100 oysters)	Absent	Sandflat/mudflat	Tronske, N.B. et al.	2013	published record (see citation)	Tronske, N.B., Parker, T.A., Henderson, H.D., Burnaford, J.L. & Zacherl, D.C., 2018. Densities and Zonation Patterns of Native and Non-Indigenous Oysters in Southern California Bays. Wetlands, 38(6), pp.1313-1326.	J Street			Yes		32.6194	-117.104	California	Southern California	No	San Diego Bay	51.7364	O-13	33.6097	11811.3	Agua Hedionda; Alamitos Bay; Anaheim Bay; Ballona Creek; Batiquitos Lagoon; Bolsa Bay; Bolsa Chica Lowlands; Cabrillo Marina; Carpinteria Salt Marsh; Channel Islands Harbor; Dana Point Harbor; Del Mar Boat Basin; Devereux Lagoon; Goleta Slough; Long Beach Marina; Los Angeles Harbor; Los Angeles River; Los Penasquitos Lagoon; Malibu Lagoon; Marina del Rey - Ballona Creek; Marina del Rey; Mission B…	O-12 & O-14	490.193	M-10	33.5114	11914.1	Agua Hedionda; Alamitos Bay; Aliso Creek; Anaheim Bay; Ballona Creek; Batiquitos Lagoon; Bolsa Bay; Bolsa Chica Lowlands; Cabrillo Marina; Carpinteria Salt Marsh; Channel Islands Harbor; Dana Point Harbor; Del Mar Boat Basin; Devereux Lagoon; Goleta Slough; Long Beach Marina; Los Angeles Harbor; Los Angeles River; Los Penasquitos Lagoon; Malibu Lagoon; Marina del Rey - Ballona Creek; Marina del R…	M-09 & M-11	492.49	O-13	33.2433	135.27	Agua Hedionda; Alamitos Bay; Anaheim Bay; Ballona Creek; Batiquitos Lagoon; Bolsa Bay; Bolsa Chica Lowlands; Cabrillo Marina; Carpinteria Salt Marsh; Channel Islands Harbor; Dana Point Harbor; Del Mar Boat Basin; Devereux Lagoon; Goleta Slough; Long Beach Marina; Los Angeles Harbor; Los Angeles River; Los Penasquitos Lagoon; Malibu Lagoon; Marina del Rey - Ballona Creek; Marina del Rey; Mission B…	M-10	33.2434	135.57	Agua Hedionda; Alamitos Bay; Aliso Creek; Anaheim Bay; Ballona Creek; Batiquitos Lagoon; Bolsa Bay; Bolsa Chica Lowlands; Cabrillo Marina; Carpinteria Salt Marsh; Channel Islands Harbor; Dana Point Harbor; Del Mar Boat Basin; Devereux Lagoon; Goleta Slough; Long Beach Marina; Los Angeles Harbor; Los Angeles River; Los Penasquitos Lagoon; Malibu Lagoon; Marina del Rey - Ballona Creek; Marina del R…
138	Not known	Present but unknown abundance	Absent	Not Reported	iNaturalist	2019	record from iNaturalist				Number of oysters in the photo: 2; Positional accuracy; 5m; ID confirmed by Bryce Perog; iNaturalist observation number: 23398787	Yes		32.6187	-117.103	California	Southern California	No	San Diego Bay	51.7364	O-13	33.6097	11811.3	Agua Hedionda; Alamitos Bay; Anaheim Bay; Ballona Creek; Batiquitos Lagoon; Bolsa Bay; Bolsa Chica Lowlands; Cabrillo Marina; Carpinteria Salt Marsh; Channel Islands Harbor; Dana Point Harbor; Del Mar Boat Basin; Devereux Lagoon; Goleta Slough; Long Beach Marina; Los Angeles Harbor; Los Angeles River; Los Penasquitos Lagoon; Malibu Lagoon; Marina del Rey - Ballona Creek; Marina del Rey; Mission B…	O-12 & O-14	490.193	M-10	33.5114	11914.1	Agua Hedionda; Alamitos Bay; Aliso Creek; Anaheim Bay; Ballona Creek; Batiquitos Lagoon; Bolsa Bay; Bolsa Chica Lowlands; Cabrillo Marina; Carpinteria Salt Marsh; Channel Islands Harbor; Dana Point Harbor; Del Mar Boat Basin; Devereux Lagoon; Goleta Slough; Long Beach Marina; Los Angeles Harbor; Los Angeles River; Los Penasquitos Lagoon; Malibu Lagoon; Marina del Rey - Ballona Creek; Marina del R…	M-09 & M-11	492.49	O-13	33.2433	135.27	Agua Hedionda; Alamitos Bay; Anaheim Bay; Ballona Creek; Batiquitos Lagoon; Bolsa Bay; Bolsa Chica Lowlands; Cabrillo Marina; Carpinteria Salt Marsh; Channel Islands Harbor; Dana Point Harbor; Del Mar Boat Basin; Devereux Lagoon; Goleta Slough; Long Beach Marina; Los Angeles Harbor; Los Angeles River; Los Penasquitos Lagoon; Malibu Lagoon; Marina del Rey - Ballona Creek; Marina del Rey; Mission B…	M-10	33.2434	135.57	Agua Hedionda; Alamitos Bay; Aliso Creek; Anaheim Bay; Ballona Creek; Batiquitos Lagoon; Bolsa Bay; Bolsa Chica Lowlands; Cabrillo Marina; Carpinteria Salt Marsh; Channel Islands Harbor; Dana Point Harbor; Del Mar Boat Basin; Devereux Lagoon; Goleta Slough; Long Beach Marina; Los Angeles Harbor; Los Angeles River; Los Penasquitos Lagoon; Malibu Lagoon; Marina del Rey - Ballona Creek; Marina del R…
139	Not known	Present but unknown abundance	Absent	riprap or boulder (>10”)	iNaturalist	2015	record from iNaturalist			Boulder	Number of oysters in the photo: 4; Positional accuracy; 277m; ID confirmed by Bryce Perog; iNaturalist record was research-grade; iNaturalist observation number: 2440005; Notes added by iNaturalist observer: San Diego County, California, US Substrate inferred from image and/or Google Maps from lat/long coordinates provided	Yes		32.6201	-117.102	California	Southern California	No	San Diego Bay	51.7364	O-13	33.6097	11811.3	Agua Hedionda; Alamitos Bay; Anaheim Bay; Ballona Creek; Batiquitos Lagoon; Bolsa Bay; Bolsa Chica Lowlands; Cabrillo Marina; Carpinteria Salt Marsh; Channel Islands Harbor; Dana Point Harbor; Del Mar Boat Basin; Devereux Lagoon; Goleta Slough; Long Beach Marina; Los Angeles Harbor; Los Angeles River; Los Penasquitos Lagoon; Malibu Lagoon; Marina del Rey - Ballona Creek; Marina del Rey; Mission B…	O-12 & O-14	490.193	M-10	33.5114	11914.1	Agua Hedionda; Alamitos Bay; Aliso Creek; Anaheim Bay; Ballona Creek; Batiquitos Lagoon; Bolsa Bay; Bolsa Chica Lowlands; Cabrillo Marina; Carpinteria Salt Marsh; Channel Islands Harbor; Dana Point Harbor; Del Mar Boat Basin; Devereux Lagoon; Goleta Slough; Long Beach Marina; Los Angeles Harbor; Los Angeles River; Los Penasquitos Lagoon; Malibu Lagoon; Marina del Rey - Ballona Creek; Marina del R…	M-09 & M-11	492.49	O-13	33.2433	135.27	Agua Hedionda; Alamitos Bay; Anaheim Bay; Ballona Creek; Batiquitos Lagoon; Bolsa Bay; Bolsa Chica Lowlands; Cabrillo Marina; Carpinteria Salt Marsh; Channel Islands Harbor; Dana Point Harbor; Del Mar Boat Basin; Devereux Lagoon; Goleta Slough; Long Beach Marina; Los Angeles Harbor; Los Angeles River; Los Penasquitos Lagoon; Malibu Lagoon; Marina del Rey - Ballona Creek; Marina del Rey; Mission B…	M-10	33.2434	135.57	Agua Hedionda; Alamitos Bay; Aliso Creek; Anaheim Bay; Ballona Creek; Batiquitos Lagoon; Bolsa Bay; Bolsa Chica Lowlands; Cabrillo Marina; Carpinteria Salt Marsh; Channel Islands Harbor; Dana Point Harbor; Del Mar Boat Basin; Devereux Lagoon; Goleta Slough; Long Beach Marina; Los Angeles Harbor; Los Angeles River; Los Penasquitos Lagoon; Malibu Lagoon; Marina del Rey - Ballona Creek; Marina del R…
140	Common (>100 oysters)	Absent	Absent	Not Reported	Polson, M.P. & Zacherl, D.C.	2005	published record (see citation)	Polson, M.P. & Zacherl, D.C., 2009. Geographic Distribution and Intertidal Population Status for the Olympia Oyster, Ostrea lurida Carpenter 1864, from Alaska to Baja. Journal of Shellfish Research, 28(1), pp.69-77.	Bahia San Quintin, Baja California, Mexico		Slightly shifted point more landward	Yes		30.4641	-115.964	Mexico	Mexico	No	Bahia San Quintin	36.4564
141	Present but unknown abundance	Not known	Absent	Not Reported	Barnard, J.L.	1960	published record (see citation)	Barnard, J.L., 1970. Benthic Ecology of Bahia San Quintin Baja California. Smithsonian Contributions to Zoology, 44, pp. 1-60.	Bahia de San Quintin		No exact location given	Yes		30.3671	-115.929	Mexico	Mexico	No	Open Coast
142	Present but unknown abundance	Not known	Absent	Not Reported	Keen, A.M.	1962	published record (see citation)	Keen, A.M., 1962. A new west Mexican subgenus and new species of Montacutidae (Mollusca: Pelecypoda) with a list of Mollusca from Bahia de San Quintin. Pacific Naturalist, 3(9), pp.321-328.	Bahia de San Quintin		No exact location given	Yes		30.3671	-115.929	Mexico	Mexico	No	Open Coast
143	Present but unknown abundance	Absent	Absent	Not Reported	Bonnot, P.	1935	published record (see citation)	Bonnot, P., 1935. The California Oyster Industry. California Fish and Game, 21(1), pp.65-80.	Tia Juana River Estuary		No exact location given	Yes		32.5565	-117.128	California	Southern California	No	Tijuana Estuary	3.30941	O-13	33.6097	11811.3	Agua Hedionda; Alamitos Bay; Anaheim Bay; Ballona Creek; Batiquitos Lagoon; Bolsa Bay; Bolsa Chica Lowlands; Cabrillo Marina; Carpinteria Salt Marsh; Channel Islands Harbor; Dana Point Harbor; Del Mar Boat Basin; Devereux Lagoon; Goleta Slough; Long Beach Marina; Los Angeles Harbor; Los Angeles River; Los Penasquitos Lagoon; Malibu Lagoon; Marina del Rey - Ballona Creek; Marina del Rey; Mission B…	O-12 & O-14	490.193	M-10	33.5114	11914.1	Agua Hedionda; Alamitos Bay; Aliso Creek; Anaheim Bay; Ballona Creek; Batiquitos Lagoon; Bolsa Bay; Bolsa Chica Lowlands; Cabrillo Marina; Carpinteria Salt Marsh; Channel Islands Harbor; Dana Point Harbor; Del Mar Boat Basin; Devereux Lagoon; Goleta Slough; Long Beach Marina; Los Angeles Harbor; Los Angeles River; Los Penasquitos Lagoon; Malibu Lagoon; Marina del Rey - Ballona Creek; Marina del R…	M-09 & M-11	492.49	O-13	33.2433	135.27	Agua Hedionda; Alamitos Bay; Anaheim Bay; Ballona Creek; Batiquitos Lagoon; Bolsa Bay; Bolsa Chica Lowlands; Cabrillo Marina; Carpinteria Salt Marsh; Channel Islands Harbor; Dana Point Harbor; Del Mar Boat Basin; Devereux Lagoon; Goleta Slough; Long Beach Marina; Los Angeles Harbor; Los Angeles River; Los Penasquitos Lagoon; Malibu Lagoon; Marina del Rey - Ballona Creek; Marina del Rey; Mission B…	M-10	33.2434	135.57	Agua Hedionda; Alamitos Bay; Aliso Creek; Anaheim Bay; Ballona Creek; Batiquitos Lagoon; Bolsa Bay; Bolsa Chica Lowlands; Cabrillo Marina; Carpinteria Salt Marsh; Channel Islands Harbor; Dana Point Harbor; Del Mar Boat Basin; Devereux Lagoon; Goleta Slough; Long Beach Marina; Los Angeles Harbor; Los Angeles River; Los Penasquitos Lagoon; Malibu Lagoon; Marina del Rey - Ballona Creek; Marina del R…
144	Present but unknown abundance	Present but unknown abundance	Absent	Not Reported	Crooks, J.A., Crooks, K.R. & Crooks, A.J.	2005	published record (see citation)	Crooks, J.A., Crooks, K.R. & Crooks, A.J., 2015. Observations of the Non-Native Pacific oyster (Crassostrea gigas) in San Diego County, California. California Fish Game, 101, pp.101-107.	Tijuana River Estuary		No exact location given. Personal communication with Jeff Crooks confirms that O. lurida present but unknown abundance.	Yes		32.5567	-117.126	California	Southern California	No	Tijuana Estuary	3.30941	O-13	33.6097	11811.3	Agua Hedionda; Alamitos Bay; Anaheim Bay; Ballona Creek; Batiquitos Lagoon; Bolsa Bay; Bolsa Chica Lowlands; Cabrillo Marina; Carpinteria Salt Marsh; Channel Islands Harbor; Dana Point Harbor; Del Mar Boat Basin; Devereux Lagoon; Goleta Slough; Long Beach Marina; Los Angeles Harbor; Los Angeles River; Los Penasquitos Lagoon; Malibu Lagoon; Marina del Rey - Ballona Creek; Marina del Rey; Mission B…	O-12 & O-14	490.193	M-10	33.5114	11914.1	Agua Hedionda; Alamitos Bay; Aliso Creek; Anaheim Bay; Ballona Creek; Batiquitos Lagoon; Bolsa Bay; Bolsa Chica Lowlands; Cabrillo Marina; Carpinteria Salt Marsh; Channel Islands Harbor; Dana Point Harbor; Del Mar Boat Basin; Devereux Lagoon; Goleta Slough; Long Beach Marina; Los Angeles Harbor; Los Angeles River; Los Penasquitos Lagoon; Malibu Lagoon; Marina del Rey - Ballona Creek; Marina del R…	M-09 & M-11	492.49	O-13	33.2433	135.27	Agua Hedionda; Alamitos Bay; Anaheim Bay; Ballona Creek; Batiquitos Lagoon; Bolsa Bay; Bolsa Chica Lowlands; Cabrillo Marina; Carpinteria Salt Marsh; Channel Islands Harbor; Dana Point Harbor; Del Mar Boat Basin; Devereux Lagoon; Goleta Slough; Long Beach Marina; Los Angeles Harbor; Los Angeles River; Los Penasquitos Lagoon; Malibu Lagoon; Marina del Rey - Ballona Creek; Marina del Rey; Mission B…	M-10	33.2434	135.57	Agua Hedionda; Alamitos Bay; Aliso Creek; Anaheim Bay; Ballona Creek; Batiquitos Lagoon; Bolsa Bay; Bolsa Chica Lowlands; Cabrillo Marina; Carpinteria Salt Marsh; Channel Islands Harbor; Dana Point Harbor; Del Mar Boat Basin; Devereux Lagoon; Goleta Slough; Long Beach Marina; Los Angeles Harbor; Los Angeles River; Los Penasquitos Lagoon; Malibu Lagoon; Marina del Rey - Ballona Creek; Marina del R…
145	Absent	Absent	Absent	Not Reported	Bren Southern California Oyster Group	2016	published record (see citation)	Grant, C., Group, B., Ho, D., Read, E. & Winslow, E., 2017. Planning and Incentivizing Native Olympia Oyster Restoration in Southern California. M.S. Thesis. Santa Barbara, California: University of California, Santa Barbara.	San Dieguito			Yes		32.975	-117.27	California	Southern California	No	San Diegito Lagoon	1.32591	O-13	33.6097	11811.3	Agua Hedionda; Alamitos Bay; Anaheim Bay; Ballona Creek; Batiquitos Lagoon; Bolsa Bay; Bolsa Chica Lowlands; Cabrillo Marina; Carpinteria Salt Marsh; Channel Islands Harbor; Dana Point Harbor; Del Mar Boat Basin; Devereux Lagoon; Goleta Slough; Long Beach Marina; Los Angeles Harbor; Los Angeles River; Los Penasquitos Lagoon; Malibu Lagoon; Marina del Rey - Ballona Creek; Marina del Rey; Mission B…	O-12 & O-14	490.193	M-10	33.5114	11914.1	Agua Hedionda; Alamitos Bay; Aliso Creek; Anaheim Bay; Ballona Creek; Batiquitos Lagoon; Bolsa Bay; Bolsa Chica Lowlands; Cabrillo Marina; Carpinteria Salt Marsh; Channel Islands Harbor; Dana Point Harbor; Del Mar Boat Basin; Devereux Lagoon; Goleta Slough; Long Beach Marina; Los Angeles Harbor; Los Angeles River; Los Penasquitos Lagoon; Malibu Lagoon; Marina del Rey - Ballona Creek; Marina del R…	M-09 & M-11	492.49	O-13	33.2433	135.27	Agua Hedionda; Alamitos Bay; Anaheim Bay; Ballona Creek; Batiquitos Lagoon; Bolsa Bay; Bolsa Chica Lowlands; Cabrillo Marina; Carpinteria Salt Marsh; Channel Islands Harbor; Dana Point Harbor; Del Mar Boat Basin; Devereux Lagoon; Goleta Slough; Long Beach Marina; Los Angeles Harbor; Los Angeles River; Los Penasquitos Lagoon; Malibu Lagoon; Marina del Rey - Ballona Creek; Marina del Rey; Mission B…	M-10	33.2434	135.57	Agua Hedionda; Alamitos Bay; Aliso Creek; Anaheim Bay; Ballona Creek; Batiquitos Lagoon; Bolsa Bay; Bolsa Chica Lowlands; Cabrillo Marina; Carpinteria Salt Marsh; Channel Islands Harbor; Dana Point Harbor; Del Mar Boat Basin; Devereux Lagoon; Goleta Slough; Long Beach Marina; Los Angeles Harbor; Los Angeles River; Los Penasquitos Lagoon; Malibu Lagoon; Marina del Rey - Ballona Creek; Marina del R…
146	Absent	Present but unknown abundance	Absent	Not Reported	Bren Southern California Oyster Group	2016	published record (see citation)	Grant, C., Group, B., Ho, D., Read, E. & Winslow, E., 2017. Planning and Incentivizing Native Olympia Oyster Restoration in Southern California. M.S. Thesis. Santa Barbara, California: University of California, Santa Barbara.	San Dieguito			Yes		32.975	-117.269	California	Southern California	No	San Diegito Lagoon	1.32591	O-13	33.6097	11811.3	Agua Hedionda; Alamitos Bay; Anaheim Bay; Ballona Creek; Batiquitos Lagoon; Bolsa Bay; Bolsa Chica Lowlands; Cabrillo Marina; Carpinteria Salt Marsh; Channel Islands Harbor; Dana Point Harbor; Del Mar Boat Basin; Devereux Lagoon; Goleta Slough; Long Beach Marina; Los Angeles Harbor; Los Angeles River; Los Penasquitos Lagoon; Malibu Lagoon; Marina del Rey - Ballona Creek; Marina del Rey; Mission B…	O-12 & O-14	490.193	M-10	33.5114	11914.1	Agua Hedionda; Alamitos Bay; Aliso Creek; Anaheim Bay; Ballona Creek; Batiquitos Lagoon; Bolsa Bay; Bolsa Chica Lowlands; Cabrillo Marina; Carpinteria Salt Marsh; Channel Islands Harbor; Dana Point Harbor; Del Mar Boat Basin; Devereux Lagoon; Goleta Slough; Long Beach Marina; Los Angeles Harbor; Los Angeles River; Los Penasquitos Lagoon; Malibu Lagoon; Marina del Rey - Ballona Creek; Marina del R…	M-09 & M-11	492.49	O-13	33.2433	135.27	Agua Hedionda; Alamitos Bay; Anaheim Bay; Ballona Creek; Batiquitos Lagoon; Bolsa Bay; Bolsa Chica Lowlands; Cabrillo Marina; Carpinteria Salt Marsh; Channel Islands Harbor; Dana Point Harbor; Del Mar Boat Basin; Devereux Lagoon; Goleta Slough; Long Beach Marina; Los Angeles Harbor; Los Angeles River; Los Penasquitos Lagoon; Malibu Lagoon; Marina del Rey - Ballona Creek; Marina del Rey; Mission B…	M-10	33.2434	135.57	Agua Hedionda; Alamitos Bay; Aliso Creek; Anaheim Bay; Ballona Creek; Batiquitos Lagoon; Bolsa Bay; Bolsa Chica Lowlands; Cabrillo Marina; Carpinteria Salt Marsh; Channel Islands Harbor; Dana Point Harbor; Del Mar Boat Basin; Devereux Lagoon; Goleta Slough; Long Beach Marina; Los Angeles Harbor; Los Angeles River; Los Penasquitos Lagoon; Malibu Lagoon; Marina del Rey - Ballona Creek; Marina del R…
147	Absent	Absent	Absent	Not Reported	Bren Southern California Oyster Group	2016	published record (see citation)	Grant, C., Group, B., Ho, D., Read, E. & Winslow, E., 2017. Planning and Incentivizing Native Olympia Oyster Restoration in Southern California. M.S. Thesis. Santa Barbara, California: University of California, Santa Barbara.	San Dieguito		Location on google maps lands on land; left as general location	Yes		32.975	-117.268	California	Southern California	No	San Diegito Lagoon	1.32591	O-13	33.6097	11811.3	Agua Hedionda; Alamitos Bay; Anaheim Bay; Ballona Creek; Batiquitos Lagoon; Bolsa Bay; Bolsa Chica Lowlands; Cabrillo Marina; Carpinteria Salt Marsh; Channel Islands Harbor; Dana Point Harbor; Del Mar Boat Basin; Devereux Lagoon; Goleta Slough; Long Beach Marina; Los Angeles Harbor; Los Angeles River; Los Penasquitos Lagoon; Malibu Lagoon; Marina del Rey - Ballona Creek; Marina del Rey; Mission B…	O-12 & O-14	490.193	M-10	33.5114	11914.1	Agua Hedionda; Alamitos Bay; Aliso Creek; Anaheim Bay; Ballona Creek; Batiquitos Lagoon; Bolsa Bay; Bolsa Chica Lowlands; Cabrillo Marina; Carpinteria Salt Marsh; Channel Islands Harbor; Dana Point Harbor; Del Mar Boat Basin; Devereux Lagoon; Goleta Slough; Long Beach Marina; Los Angeles Harbor; Los Angeles River; Los Penasquitos Lagoon; Malibu Lagoon; Marina del Rey - Ballona Creek; Marina del R…	M-09 & M-11	492.49	O-13	33.2433	135.27	Agua Hedionda; Alamitos Bay; Anaheim Bay; Ballona Creek; Batiquitos Lagoon; Bolsa Bay; Bolsa Chica Lowlands; Cabrillo Marina; Carpinteria Salt Marsh; Channel Islands Harbor; Dana Point Harbor; Del Mar Boat Basin; Devereux Lagoon; Goleta Slough; Long Beach Marina; Los Angeles Harbor; Los Angeles River; Los Penasquitos Lagoon; Malibu Lagoon; Marina del Rey - Ballona Creek; Marina del Rey; Mission B…	M-10	33.2434	135.57	Agua Hedionda; Alamitos Bay; Aliso Creek; Anaheim Bay; Ballona Creek; Batiquitos Lagoon; Bolsa Bay; Bolsa Chica Lowlands; Cabrillo Marina; Carpinteria Salt Marsh; Channel Islands Harbor; Dana Point Harbor; Del Mar Boat Basin; Devereux Lagoon; Goleta Slough; Long Beach Marina; Los Angeles Harbor; Los Angeles River; Los Penasquitos Lagoon; Malibu Lagoon; Marina del Rey - Ballona Creek; Marina del R…
148	Present but unknown abundance	Not known	Absent	Not Reported	Baker, F.	1906	published record (see citation)	Mudie, P.J., Browning, B.M. & Speth, J.W., 1976. The Natural Resources of San Dieguito and Batiquitos Lagoons. California: State of California Department of Fish and Game Coastal Wetlands Series # 12.	Del Mar Slough		No exact location given. "A letter from Dr. Fred Baker to zoologist, Professor William Ritter (dated September 30, 1906) stated that there were oysters on the pilings in Del Mar Slough"	Yes		32.9732	-117.267	California	Southern California	No	San Diegito Lagoon	1.32591	O-13	33.6097	11811.3	Agua Hedionda; Alamitos Bay; Anaheim Bay; Ballona Creek; Batiquitos Lagoon; Bolsa Bay; Bolsa Chica Lowlands; Cabrillo Marina; Carpinteria Salt Marsh; Channel Islands Harbor; Dana Point Harbor; Del Mar Boat Basin; Devereux Lagoon; Goleta Slough; Long Beach Marina; Los Angeles Harbor; Los Angeles River; Los Penasquitos Lagoon; Malibu Lagoon; Marina del Rey - Ballona Creek; Marina del Rey; Mission B…	O-12 & O-14	490.193	M-10	33.5114	11914.1	Agua Hedionda; Alamitos Bay; Aliso Creek; Anaheim Bay; Ballona Creek; Batiquitos Lagoon; Bolsa Bay; Bolsa Chica Lowlands; Cabrillo Marina; Carpinteria Salt Marsh; Channel Islands Harbor; Dana Point Harbor; Del Mar Boat Basin; Devereux Lagoon; Goleta Slough; Long Beach Marina; Los Angeles Harbor; Los Angeles River; Los Penasquitos Lagoon; Malibu Lagoon; Marina del Rey - Ballona Creek; Marina del R…	M-09 & M-11	492.49	O-13	33.2433	135.27	Agua Hedionda; Alamitos Bay; Anaheim Bay; Ballona Creek; Batiquitos Lagoon; Bolsa Bay; Bolsa Chica Lowlands; Cabrillo Marina; Carpinteria Salt Marsh; Channel Islands Harbor; Dana Point Harbor; Del Mar Boat Basin; Devereux Lagoon; Goleta Slough; Long Beach Marina; Los Angeles Harbor; Los Angeles River; Los Penasquitos Lagoon; Malibu Lagoon; Marina del Rey - Ballona Creek; Marina del Rey; Mission B…	M-10	33.2434	135.57	Agua Hedionda; Alamitos Bay; Aliso Creek; Anaheim Bay; Ballona Creek; Batiquitos Lagoon; Bolsa Bay; Bolsa Chica Lowlands; Cabrillo Marina; Carpinteria Salt Marsh; Channel Islands Harbor; Dana Point Harbor; Del Mar Boat Basin; Devereux Lagoon; Goleta Slough; Long Beach Marina; Los Angeles Harbor; Los Angeles River; Los Penasquitos Lagoon; Malibu Lagoon; Marina del Rey - Ballona Creek; Marina del R…
149	Present but unknown abundance	Present but unknown abundance	Absent	Not Reported	Bren Southern California Oyster Group	2016	published record (see citation)	Grant, C., Group, B., Ho, D., Read, E. & Winslow, E., 2017. Planning and Incentivizing Native Olympia Oyster Restoration in Southern California. M.S. Thesis. Santa Barbara, California: University of California, Santa Barbara.	San Dieguito			Yes		32.9725	-117.267	California	Southern California	No	San Diegito Lagoon	1.32591	O-13	33.6097	11811.3	Agua Hedionda; Alamitos Bay; Anaheim Bay; Ballona Creek; Batiquitos Lagoon; Bolsa Bay; Bolsa Chica Lowlands; Cabrillo Marina; Carpinteria Salt Marsh; Channel Islands Harbor; Dana Point Harbor; Del Mar Boat Basin; Devereux Lagoon; Goleta Slough; Long Beach Marina; Los Angeles Harbor; Los Angeles River; Los Penasquitos Lagoon; Malibu Lagoon; Marina del Rey - Ballona Creek; Marina del Rey; Mission B…	O-12 & O-14	490.193	M-10	33.5114	11914.1	Agua Hedionda; Alamitos Bay; Aliso Creek; Anaheim Bay; Ballona Creek; Batiquitos Lagoon; Bolsa Bay; Bolsa Chica Lowlands; Cabrillo Marina; Carpinteria Salt Marsh; Channel Islands Harbor; Dana Point Harbor; Del Mar Boat Basin; Devereux Lagoon; Goleta Slough; Long Beach Marina; Los Angeles Harbor; Los Angeles River; Los Penasquitos Lagoon; Malibu Lagoon; Marina del Rey - Ballona Creek; Marina del R…	M-09 & M-11	492.49	O-13	33.2433	135.27	Agua Hedionda; Alamitos Bay; Anaheim Bay; Ballona Creek; Batiquitos Lagoon; Bolsa Bay; Bolsa Chica Lowlands; Cabrillo Marina; Carpinteria Salt Marsh; Channel Islands Harbor; Dana Point Harbor; Del Mar Boat Basin; Devereux Lagoon; Goleta Slough; Long Beach Marina; Los Angeles Harbor; Los Angeles River; Los Penasquitos Lagoon; Malibu Lagoon; Marina del Rey - Ballona Creek; Marina del Rey; Mission B…	M-10	33.2434	135.57	Agua Hedionda; Alamitos Bay; Aliso Creek; Anaheim Bay; Ballona Creek; Batiquitos Lagoon; Bolsa Bay; Bolsa Chica Lowlands; Cabrillo Marina; Carpinteria Salt Marsh; Channel Islands Harbor; Dana Point Harbor; Del Mar Boat Basin; Devereux Lagoon; Goleta Slough; Long Beach Marina; Los Angeles Harbor; Los Angeles River; Los Penasquitos Lagoon; Malibu Lagoon; Marina del Rey - Ballona Creek; Marina del R…
150	Not known	Present but unknown abundance	Absent	Not Reported	Crooks, J.A., Crooks, K.R. & Crooks, A.J.	2015	published record (see citation)	Crooks, J.A., Crooks, K.R. & Crooks, A.J., 2015. Observations of the Non-Native Pacific oyster (Crassostrea gigas) in San Diego County, California. California Fish Game, 101, pp.101-107.	San Dieguito Lagoon		No exact location given. No exact year of observation	Yes		32.9714	-117.264	California	Southern California	No	San Diegito Lagoon	1.32591	O-13	33.6097	11811.3	Agua Hedionda; Alamitos Bay; Anaheim Bay; Ballona Creek; Batiquitos Lagoon; Bolsa Bay; Bolsa Chica Lowlands; Cabrillo Marina; Carpinteria Salt Marsh; Channel Islands Harbor; Dana Point Harbor; Del Mar Boat Basin; Devereux Lagoon; Goleta Slough; Long Beach Marina; Los Angeles Harbor; Los Angeles River; Los Penasquitos Lagoon; Malibu Lagoon; Marina del Rey - Ballona Creek; Marina del Rey; Mission B…	O-12 & O-14	490.193	M-10	33.5114	11914.1	Agua Hedionda; Alamitos Bay; Aliso Creek; Anaheim Bay; Ballona Creek; Batiquitos Lagoon; Bolsa Bay; Bolsa Chica Lowlands; Cabrillo Marina; Carpinteria Salt Marsh; Channel Islands Harbor; Dana Point Harbor; Del Mar Boat Basin; Devereux Lagoon; Goleta Slough; Long Beach Marina; Los Angeles Harbor; Los Angeles River; Los Penasquitos Lagoon; Malibu Lagoon; Marina del Rey - Ballona Creek; Marina del R…	M-09 & M-11	492.49	O-13	33.2433	135.27	Agua Hedionda; Alamitos Bay; Anaheim Bay; Ballona Creek; Batiquitos Lagoon; Bolsa Bay; Bolsa Chica Lowlands; Cabrillo Marina; Carpinteria Salt Marsh; Channel Islands Harbor; Dana Point Harbor; Del Mar Boat Basin; Devereux Lagoon; Goleta Slough; Long Beach Marina; Los Angeles Harbor; Los Angeles River; Los Penasquitos Lagoon; Malibu Lagoon; Marina del Rey - Ballona Creek; Marina del Rey; Mission B…	M-10	33.2434	135.57	Agua Hedionda; Alamitos Bay; Aliso Creek; Anaheim Bay; Ballona Creek; Batiquitos Lagoon; Bolsa Bay; Bolsa Chica Lowlands; Cabrillo Marina; Carpinteria Salt Marsh; Channel Islands Harbor; Dana Point Harbor; Del Mar Boat Basin; Devereux Lagoon; Goleta Slough; Long Beach Marina; Los Angeles Harbor; Los Angeles River; Los Penasquitos Lagoon; Malibu Lagoon; Marina del Rey - Ballona Creek; Marina del R…
151	Present but unknown abundance	Present but unknown abundance	Absent	Not Reported	Bren Southern California Oyster Group	2016	published record (see citation)	Grant, C., Group, B., Ho, D., Read, E. & Winslow, E., 2017. Planning and Incentivizing Native Olympia Oyster Restoration in Southern California. M.S. Thesis. Santa Barbara, California: University of California, Santa Barbara.	San Dieguito			Yes		32.9692	-117.26	California	Southern California	No	San Diegito Lagoon	1.32591	O-13	33.6097	11811.3	Agua Hedionda; Alamitos Bay; Anaheim Bay; Ballona Creek; Batiquitos Lagoon; Bolsa Bay; Bolsa Chica Lowlands; Cabrillo Marina; Carpinteria Salt Marsh; Channel Islands Harbor; Dana Point Harbor; Del Mar Boat Basin; Devereux Lagoon; Goleta Slough; Long Beach Marina; Los Angeles Harbor; Los Angeles River; Los Penasquitos Lagoon; Malibu Lagoon; Marina del Rey - Ballona Creek; Marina del Rey; Mission B…	O-12 & O-14	490.193	M-10	33.5114	11914.1	Agua Hedionda; Alamitos Bay; Aliso Creek; Anaheim Bay; Ballona Creek; Batiquitos Lagoon; Bolsa Bay; Bolsa Chica Lowlands; Cabrillo Marina; Carpinteria Salt Marsh; Channel Islands Harbor; Dana Point Harbor; Del Mar Boat Basin; Devereux Lagoon; Goleta Slough; Long Beach Marina; Los Angeles Harbor; Los Angeles River; Los Penasquitos Lagoon; Malibu Lagoon; Marina del Rey - Ballona Creek; Marina del R…	M-09 & M-11	492.49	O-13	33.2433	135.27	Agua Hedionda; Alamitos Bay; Anaheim Bay; Ballona Creek; Batiquitos Lagoon; Bolsa Bay; Bolsa Chica Lowlands; Cabrillo Marina; Carpinteria Salt Marsh; Channel Islands Harbor; Dana Point Harbor; Del Mar Boat Basin; Devereux Lagoon; Goleta Slough; Long Beach Marina; Los Angeles Harbor; Los Angeles River; Los Penasquitos Lagoon; Malibu Lagoon; Marina del Rey - Ballona Creek; Marina del Rey; Mission B…	M-10	33.2434	135.57	Agua Hedionda; Alamitos Bay; Aliso Creek; Anaheim Bay; Ballona Creek; Batiquitos Lagoon; Bolsa Bay; Bolsa Chica Lowlands; Cabrillo Marina; Carpinteria Salt Marsh; Channel Islands Harbor; Dana Point Harbor; Del Mar Boat Basin; Devereux Lagoon; Goleta Slough; Long Beach Marina; Los Angeles Harbor; Los Angeles River; Los Penasquitos Lagoon; Malibu Lagoon; Marina del Rey - Ballona Creek; Marina del R…
152	Absent	Present but unknown abundance	Absent	Not Reported	Bren Southern California Oyster Group	2016	published record (see citation)	Grant, C., Group, B., Ho, D., Read, E. & Winslow, E., 2017. Planning and Incentivizing Native Olympia Oyster Restoration in Southern California. M.S. Thesis. Santa Barbara, California: University of California, Santa Barbara.	San Dieguito			Yes		32.9678	-117.259	California	Southern California	No	San Diegito Lagoon	1.32591	O-13	33.6097	11811.3	Agua Hedionda; Alamitos Bay; Anaheim Bay; Ballona Creek; Batiquitos Lagoon; Bolsa Bay; Bolsa Chica Lowlands; Cabrillo Marina; Carpinteria Salt Marsh; Channel Islands Harbor; Dana Point Harbor; Del Mar Boat Basin; Devereux Lagoon; Goleta Slough; Long Beach Marina; Los Angeles Harbor; Los Angeles River; Los Penasquitos Lagoon; Malibu Lagoon; Marina del Rey - Ballona Creek; Marina del Rey; Mission B…	O-12 & O-14	490.193	M-10	33.5114	11914.1	Agua Hedionda; Alamitos Bay; Aliso Creek; Anaheim Bay; Ballona Creek; Batiquitos Lagoon; Bolsa Bay; Bolsa Chica Lowlands; Cabrillo Marina; Carpinteria Salt Marsh; Channel Islands Harbor; Dana Point Harbor; Del Mar Boat Basin; Devereux Lagoon; Goleta Slough; Long Beach Marina; Los Angeles Harbor; Los Angeles River; Los Penasquitos Lagoon; Malibu Lagoon; Marina del Rey - Ballona Creek; Marina del R…	M-09 & M-11	492.49	O-13	33.2433	135.27	Agua Hedionda; Alamitos Bay; Anaheim Bay; Ballona Creek; Batiquitos Lagoon; Bolsa Bay; Bolsa Chica Lowlands; Cabrillo Marina; Carpinteria Salt Marsh; Channel Islands Harbor; Dana Point Harbor; Del Mar Boat Basin; Devereux Lagoon; Goleta Slough; Long Beach Marina; Los Angeles Harbor; Los Angeles River; Los Penasquitos Lagoon; Malibu Lagoon; Marina del Rey - Ballona Creek; Marina del Rey; Mission B…	M-10	33.2434	135.57	Agua Hedionda; Alamitos Bay; Aliso Creek; Anaheim Bay; Ballona Creek; Batiquitos Lagoon; Bolsa Bay; Bolsa Chica Lowlands; Cabrillo Marina; Carpinteria Salt Marsh; Channel Islands Harbor; Dana Point Harbor; Del Mar Boat Basin; Devereux Lagoon; Goleta Slough; Long Beach Marina; Los Angeles Harbor; Los Angeles River; Los Penasquitos Lagoon; Malibu Lagoon; Marina del Rey - Ballona Creek; Marina del R…
153	Absent	Absent	Absent	Not Reported	Bren Southern California Oyster Group	2016	published record (see citation)	Grant, C., Group, B., Ho, D., Read, E. & Winslow, E., 2017. Planning and Incentivizing Native Olympia Oyster Restoration in Southern California. M.S. Thesis. Santa Barbara, California: University of California, Santa Barbara.	San Dieguito			Yes		32.9747	-117.27	California	Southern California	No	San Diegito Lagoon	1.32591	O-13	33.6097	11811.3	Agua Hedionda; Alamitos Bay; Anaheim Bay; Ballona Creek; Batiquitos Lagoon; Bolsa Bay; Bolsa Chica Lowlands; Cabrillo Marina; Carpinteria Salt Marsh; Channel Islands Harbor; Dana Point Harbor; Del Mar Boat Basin; Devereux Lagoon; Goleta Slough; Long Beach Marina; Los Angeles Harbor; Los Angeles River; Los Penasquitos Lagoon; Malibu Lagoon; Marina del Rey - Ballona Creek; Marina del Rey; Mission B…	O-12 & O-14	490.193	M-10	33.5114	11914.1	Agua Hedionda; Alamitos Bay; Aliso Creek; Anaheim Bay; Ballona Creek; Batiquitos Lagoon; Bolsa Bay; Bolsa Chica Lowlands; Cabrillo Marina; Carpinteria Salt Marsh; Channel Islands Harbor; Dana Point Harbor; Del Mar Boat Basin; Devereux Lagoon; Goleta Slough; Long Beach Marina; Los Angeles Harbor; Los Angeles River; Los Penasquitos Lagoon; Malibu Lagoon; Marina del Rey - Ballona Creek; Marina del R…	M-09 & M-11	492.49	O-13	33.2433	135.27	Agua Hedionda; Alamitos Bay; Anaheim Bay; Ballona Creek; Batiquitos Lagoon; Bolsa Bay; Bolsa Chica Lowlands; Cabrillo Marina; Carpinteria Salt Marsh; Channel Islands Harbor; Dana Point Harbor; Del Mar Boat Basin; Devereux Lagoon; Goleta Slough; Long Beach Marina; Los Angeles Harbor; Los Angeles River; Los Penasquitos Lagoon; Malibu Lagoon; Marina del Rey - Ballona Creek; Marina del Rey; Mission B…	M-10	33.2434	135.57	Agua Hedionda; Alamitos Bay; Aliso Creek; Anaheim Bay; Ballona Creek; Batiquitos Lagoon; Bolsa Bay; Bolsa Chica Lowlands; Cabrillo Marina; Carpinteria Salt Marsh; Channel Islands Harbor; Dana Point Harbor; Del Mar Boat Basin; Devereux Lagoon; Goleta Slough; Long Beach Marina; Los Angeles Harbor; Los Angeles River; Los Penasquitos Lagoon; Malibu Lagoon; Marina del Rey - Ballona Creek; Marina del R…
154	Not known	Common (>100 oysters)	Absent	riprap or boulder (>10”)	iNaturalist	2018	record from iNaturalist			riprap	iNaturalist observation number 19234056; Number of oysters in the photo: 13; Positional accuracy: unknown; Bryce Perog confirmed oyster ID	Yes		33.7629	-118.097	California	Southern California	No	San Gabriel River	0.720565	O-13	33.6097	11811.3	Agua Hedionda; Alamitos Bay; Anaheim Bay; Ballona Creek; Batiquitos Lagoon; Bolsa Bay; Bolsa Chica Lowlands; Cabrillo Marina; Carpinteria Salt Marsh; Channel Islands Harbor; Dana Point Harbor; Del Mar Boat Basin; Devereux Lagoon; Goleta Slough; Long Beach Marina; Los Angeles Harbor; Los Angeles River; Los Penasquitos Lagoon; Malibu Lagoon; Marina del Rey - Ballona Creek; Marina del Rey; Mission B…	O-12 & O-14	490.193	M-10	33.5114	11914.1	Agua Hedionda; Alamitos Bay; Aliso Creek; Anaheim Bay; Ballona Creek; Batiquitos Lagoon; Bolsa Bay; Bolsa Chica Lowlands; Cabrillo Marina; Carpinteria Salt Marsh; Channel Islands Harbor; Dana Point Harbor; Del Mar Boat Basin; Devereux Lagoon; Goleta Slough; Long Beach Marina; Los Angeles Harbor; Los Angeles River; Los Penasquitos Lagoon; Malibu Lagoon; Marina del Rey - Ballona Creek; Marina del R…	M-09 & M-11	492.49	O-13	33.2433	135.27	Agua Hedionda; Alamitos Bay; Anaheim Bay; Ballona Creek; Batiquitos Lagoon; Bolsa Bay; Bolsa Chica Lowlands; Cabrillo Marina; Carpinteria Salt Marsh; Channel Islands Harbor; Dana Point Harbor; Del Mar Boat Basin; Devereux Lagoon; Goleta Slough; Long Beach Marina; Los Angeles Harbor; Los Angeles River; Los Penasquitos Lagoon; Malibu Lagoon; Marina del Rey - Ballona Creek; Marina del Rey; Mission B…	M-10	33.2434	135.57	Agua Hedionda; Alamitos Bay; Aliso Creek; Anaheim Bay; Ballona Creek; Batiquitos Lagoon; Bolsa Bay; Bolsa Chica Lowlands; Cabrillo Marina; Carpinteria Salt Marsh; Channel Islands Harbor; Dana Point Harbor; Del Mar Boat Basin; Devereux Lagoon; Goleta Slough; Long Beach Marina; Los Angeles Harbor; Los Angeles River; Los Penasquitos Lagoon; Malibu Lagoon; Marina del Rey - Ballona Creek; Marina del R…
155	Not known	Present but unknown abundance	Absent	riprap or boulder (>10”)	iNaturalist	2018	record from iNaturalist			riprap	Number of oysters in the photo: 3; Positional accuracy; 1m; ID confirmed by Bryce Perog; iNaturalist record was research-grade; iNaturalist observation number: 11841827; Substrate inferred from image and/or Google Maps from lat/long coordinates provided	Yes		33.8415	-118.392	California	Southern California	No	Redondo Beach	0.474507	O-13	33.6097	11811.3	Agua Hedionda; Alamitos Bay; Anaheim Bay; Ballona Creek; Batiquitos Lagoon; Bolsa Bay; Bolsa Chica Lowlands; Cabrillo Marina; Carpinteria Salt Marsh; Channel Islands Harbor; Dana Point Harbor; Del Mar Boat Basin; Devereux Lagoon; Goleta Slough; Long Beach Marina; Los Angeles Harbor; Los Angeles River; Los Penasquitos Lagoon; Malibu Lagoon; Marina del Rey - Ballona Creek; Marina del Rey; Mission B…	O-12 & O-14	490.193	M-10	33.5114	11914.1	Agua Hedionda; Alamitos Bay; Aliso Creek; Anaheim Bay; Ballona Creek; Batiquitos Lagoon; Bolsa Bay; Bolsa Chica Lowlands; Cabrillo Marina; Carpinteria Salt Marsh; Channel Islands Harbor; Dana Point Harbor; Del Mar Boat Basin; Devereux Lagoon; Goleta Slough; Long Beach Marina; Los Angeles Harbor; Los Angeles River; Los Penasquitos Lagoon; Malibu Lagoon; Marina del Rey - Ballona Creek; Marina del R…	M-09 & M-11	492.49	O-13	33.2433	135.27	Agua Hedionda; Alamitos Bay; Anaheim Bay; Ballona Creek; Batiquitos Lagoon; Bolsa Bay; Bolsa Chica Lowlands; Cabrillo Marina; Carpinteria Salt Marsh; Channel Islands Harbor; Dana Point Harbor; Del Mar Boat Basin; Devereux Lagoon; Goleta Slough; Long Beach Marina; Los Angeles Harbor; Los Angeles River; Los Penasquitos Lagoon; Malibu Lagoon; Marina del Rey - Ballona Creek; Marina del Rey; Mission B…	M-10	33.2434	135.57	Agua Hedionda; Alamitos Bay; Aliso Creek; Anaheim Bay; Ballona Creek; Batiquitos Lagoon; Bolsa Bay; Bolsa Chica Lowlands; Cabrillo Marina; Carpinteria Salt Marsh; Channel Islands Harbor; Dana Point Harbor; Del Mar Boat Basin; Devereux Lagoon; Goleta Slough; Long Beach Marina; Los Angeles Harbor; Los Angeles River; Los Penasquitos Lagoon; Malibu Lagoon; Marina del Rey - Ballona Creek; Marina del R…
156	Not known	Common (>100 oysters)	Absent	Seawall or dock/pilings	iNaturalist	2019	record from iNaturalist			Seawall	iNaturalist observation number 35291202; Number of oysters in the photo: ~9/m2; Positional accuracy: 25m; Bryce Perog confirmed oyster ID	Yes		33.8407	-118.391	California	Southern California	No	Redondo Beach	0.474507	O-13	33.6097	11811.3	Agua Hedionda; Alamitos Bay; Anaheim Bay; Ballona Creek; Batiquitos Lagoon; Bolsa Bay; Bolsa Chica Lowlands; Cabrillo Marina; Carpinteria Salt Marsh; Channel Islands Harbor; Dana Point Harbor; Del Mar Boat Basin; Devereux Lagoon; Goleta Slough; Long Beach Marina; Los Angeles Harbor; Los Angeles River; Los Penasquitos Lagoon; Malibu Lagoon; Marina del Rey - Ballona Creek; Marina del Rey; Mission B…	O-12 & O-14	490.193	M-10	33.5114	11914.1	Agua Hedionda; Alamitos Bay; Aliso Creek; Anaheim Bay; Ballona Creek; Batiquitos Lagoon; Bolsa Bay; Bolsa Chica Lowlands; Cabrillo Marina; Carpinteria Salt Marsh; Channel Islands Harbor; Dana Point Harbor; Del Mar Boat Basin; Devereux Lagoon; Goleta Slough; Long Beach Marina; Los Angeles Harbor; Los Angeles River; Los Penasquitos Lagoon; Malibu Lagoon; Marina del Rey - Ballona Creek; Marina del R…	M-09 & M-11	492.49	O-13	33.2433	135.27	Agua Hedionda; Alamitos Bay; Anaheim Bay; Ballona Creek; Batiquitos Lagoon; Bolsa Bay; Bolsa Chica Lowlands; Cabrillo Marina; Carpinteria Salt Marsh; Channel Islands Harbor; Dana Point Harbor; Del Mar Boat Basin; Devereux Lagoon; Goleta Slough; Long Beach Marina; Los Angeles Harbor; Los Angeles River; Los Penasquitos Lagoon; Malibu Lagoon; Marina del Rey - Ballona Creek; Marina del Rey; Mission B…	M-10	33.2434	135.57	Agua Hedionda; Alamitos Bay; Aliso Creek; Anaheim Bay; Ballona Creek; Batiquitos Lagoon; Bolsa Bay; Bolsa Chica Lowlands; Cabrillo Marina; Carpinteria Salt Marsh; Channel Islands Harbor; Dana Point Harbor; Del Mar Boat Basin; Devereux Lagoon; Goleta Slough; Long Beach Marina; Los Angeles Harbor; Los Angeles River; Los Penasquitos Lagoon; Malibu Lagoon; Marina del Rey - Ballona Creek; Marina del R…
157	Absent	Absent	Absent	Not Reported	Johnston, K.	2020	personal observation		Malibu Lagoon		No exact location given	Yes		34.0331	-118.682	California	Southern California	No	Malibu Lagoon	0.136803	O-13	33.6097	11811.3	Agua Hedionda; Alamitos Bay; Anaheim Bay; Ballona Creek; Batiquitos Lagoon; Bolsa Bay; Bolsa Chica Lowlands; Cabrillo Marina; Carpinteria Salt Marsh; Channel Islands Harbor; Dana Point Harbor; Del Mar Boat Basin; Devereux Lagoon; Goleta Slough; Long Beach Marina; Los Angeles Harbor; Los Angeles River; Los Penasquitos Lagoon; Malibu Lagoon; Marina del Rey - Ballona Creek; Marina del Rey; Mission B…	O-12 & O-14	490.193	M-10	33.5114	11914.1	Agua Hedionda; Alamitos Bay; Aliso Creek; Anaheim Bay; Ballona Creek; Batiquitos Lagoon; Bolsa Bay; Bolsa Chica Lowlands; Cabrillo Marina; Carpinteria Salt Marsh; Channel Islands Harbor; Dana Point Harbor; Del Mar Boat Basin; Devereux Lagoon; Goleta Slough; Long Beach Marina; Los Angeles Harbor; Los Angeles River; Los Penasquitos Lagoon; Malibu Lagoon; Marina del Rey - Ballona Creek; Marina del R…	M-09 & M-11	492.49	O-13	33.2433	135.27	Agua Hedionda; Alamitos Bay; Anaheim Bay; Ballona Creek; Batiquitos Lagoon; Bolsa Bay; Bolsa Chica Lowlands; Cabrillo Marina; Carpinteria Salt Marsh; Channel Islands Harbor; Dana Point Harbor; Del Mar Boat Basin; Devereux Lagoon; Goleta Slough; Long Beach Marina; Los Angeles Harbor; Los Angeles River; Los Penasquitos Lagoon; Malibu Lagoon; Marina del Rey - Ballona Creek; Marina del Rey; Mission B…	M-10	33.2434	135.57	Agua Hedionda; Alamitos Bay; Aliso Creek; Anaheim Bay; Ballona Creek; Batiquitos Lagoon; Bolsa Bay; Bolsa Chica Lowlands; Cabrillo Marina; Carpinteria Salt Marsh; Channel Islands Harbor; Dana Point Harbor; Del Mar Boat Basin; Devereux Lagoon; Goleta Slough; Long Beach Marina; Los Angeles Harbor; Los Angeles River; Los Penasquitos Lagoon; Malibu Lagoon; Marina del Rey - Ballona Creek; Marina del R…
158	Not known	Common (>100 oysters)	Absent	Seawall or dock/pilings	Perog, B.	2020	personal observation					Yes		33.9797	-118.456	California	Southern California	No	Marina del Rey	2.55204	O-13	33.6097	11811.3	Agua Hedionda; Alamitos Bay; Anaheim Bay; Ballona Creek; Batiquitos Lagoon; Bolsa Bay; Bolsa Chica Lowlands; Cabrillo Marina; Carpinteria Salt Marsh; Channel Islands Harbor; Dana Point Harbor; Del Mar Boat Basin; Devereux Lagoon; Goleta Slough; Long Beach Marina; Los Angeles Harbor; Los Angeles River; Los Penasquitos Lagoon; Malibu Lagoon; Marina del Rey - Ballona Creek; Marina del Rey; Mission B…	O-12 & O-14	490.193	M-10	33.5114	11914.1	Agua Hedionda; Alamitos Bay; Aliso Creek; Anaheim Bay; Ballona Creek; Batiquitos Lagoon; Bolsa Bay; Bolsa Chica Lowlands; Cabrillo Marina; Carpinteria Salt Marsh; Channel Islands Harbor; Dana Point Harbor; Del Mar Boat Basin; Devereux Lagoon; Goleta Slough; Long Beach Marina; Los Angeles Harbor; Los Angeles River; Los Penasquitos Lagoon; Malibu Lagoon; Marina del Rey - Ballona Creek; Marina del R…	M-09 & M-11	492.49	O-13	33.2433	135.27	Agua Hedionda; Alamitos Bay; Anaheim Bay; Ballona Creek; Batiquitos Lagoon; Bolsa Bay; Bolsa Chica Lowlands; Cabrillo Marina; Carpinteria Salt Marsh; Channel Islands Harbor; Dana Point Harbor; Del Mar Boat Basin; Devereux Lagoon; Goleta Slough; Long Beach Marina; Los Angeles Harbor; Los Angeles River; Los Penasquitos Lagoon; Malibu Lagoon; Marina del Rey - Ballona Creek; Marina del Rey; Mission B…	M-10	33.2434	135.57	Agua Hedionda; Alamitos Bay; Aliso Creek; Anaheim Bay; Ballona Creek; Batiquitos Lagoon; Bolsa Bay; Bolsa Chica Lowlands; Cabrillo Marina; Carpinteria Salt Marsh; Channel Islands Harbor; Dana Point Harbor; Del Mar Boat Basin; Devereux Lagoon; Goleta Slough; Long Beach Marina; Los Angeles Harbor; Los Angeles River; Los Penasquitos Lagoon; Malibu Lagoon; Marina del Rey - Ballona Creek; Marina del R…
159	Not known	Present but unknown abundance	Absent	riprap or boulder (>10”)	iNaturalist	2020	record from iNaturalist				iNaturalist observation number 40555636; Number of oysters in the photo: 4; Positional accuracy: 10m; Bryce Perog confirmed oyster ID; Substrate inferred from image and/or Google Maps from lat/long coordiNaturalistes provided.;	Yes		33.9637	-118.454	California	Southern California	No	Marina del Rey	2.55204	O-13	33.6097	11811.3	Agua Hedionda; Alamitos Bay; Anaheim Bay; Ballona Creek; Batiquitos Lagoon; Bolsa Bay; Bolsa Chica Lowlands; Cabrillo Marina; Carpinteria Salt Marsh; Channel Islands Harbor; Dana Point Harbor; Del Mar Boat Basin; Devereux Lagoon; Goleta Slough; Long Beach Marina; Los Angeles Harbor; Los Angeles River; Los Penasquitos Lagoon; Malibu Lagoon; Marina del Rey - Ballona Creek; Marina del Rey; Mission B…	O-12 & O-14	490.193	M-10	33.5114	11914.1	Agua Hedionda; Alamitos Bay; Aliso Creek; Anaheim Bay; Ballona Creek; Batiquitos Lagoon; Bolsa Bay; Bolsa Chica Lowlands; Cabrillo Marina; Carpinteria Salt Marsh; Channel Islands Harbor; Dana Point Harbor; Del Mar Boat Basin; Devereux Lagoon; Goleta Slough; Long Beach Marina; Los Angeles Harbor; Los Angeles River; Los Penasquitos Lagoon; Malibu Lagoon; Marina del Rey - Ballona Creek; Marina del R…	M-09 & M-11	492.49	O-13	33.2433	135.27	Agua Hedionda; Alamitos Bay; Anaheim Bay; Ballona Creek; Batiquitos Lagoon; Bolsa Bay; Bolsa Chica Lowlands; Cabrillo Marina; Carpinteria Salt Marsh; Channel Islands Harbor; Dana Point Harbor; Del Mar Boat Basin; Devereux Lagoon; Goleta Slough; Long Beach Marina; Los Angeles Harbor; Los Angeles River; Los Penasquitos Lagoon; Malibu Lagoon; Marina del Rey - Ballona Creek; Marina del Rey; Mission B…	M-10	33.2434	135.57	Agua Hedionda; Alamitos Bay; Aliso Creek; Anaheim Bay; Ballona Creek; Batiquitos Lagoon; Bolsa Bay; Bolsa Chica Lowlands; Cabrillo Marina; Carpinteria Salt Marsh; Channel Islands Harbor; Dana Point Harbor; Del Mar Boat Basin; Devereux Lagoon; Goleta Slough; Long Beach Marina; Los Angeles Harbor; Los Angeles River; Los Penasquitos Lagoon; Malibu Lagoon; Marina del Rey - Ballona Creek; Marina del R…
160	Not known	Common (>100 oysters)	Absent	Seawall or dock/pilings	Perog, B.	2020	personal observation			Seawall	Was not there during low tide so could not see if O. lurida were present	Yes		33.9785	-118.45	California	Southern California	No	Marina del Rey	2.55204	O-13	33.6097	11811.3	Agua Hedionda; Alamitos Bay; Anaheim Bay; Ballona Creek; Batiquitos Lagoon; Bolsa Bay; Bolsa Chica Lowlands; Cabrillo Marina; Carpinteria Salt Marsh; Channel Islands Harbor; Dana Point Harbor; Del Mar Boat Basin; Devereux Lagoon; Goleta Slough; Long Beach Marina; Los Angeles Harbor; Los Angeles River; Los Penasquitos Lagoon; Malibu Lagoon; Marina del Rey - Ballona Creek; Marina del Rey; Mission B…	O-12 & O-14	490.193	M-10	33.5114	11914.1	Agua Hedionda; Alamitos Bay; Aliso Creek; Anaheim Bay; Ballona Creek; Batiquitos Lagoon; Bolsa Bay; Bolsa Chica Lowlands; Cabrillo Marina; Carpinteria Salt Marsh; Channel Islands Harbor; Dana Point Harbor; Del Mar Boat Basin; Devereux Lagoon; Goleta Slough; Long Beach Marina; Los Angeles Harbor; Los Angeles River; Los Penasquitos Lagoon; Malibu Lagoon; Marina del Rey - Ballona Creek; Marina del R…	M-09 & M-11	492.49	O-13	33.2433	135.27	Agua Hedionda; Alamitos Bay; Anaheim Bay; Ballona Creek; Batiquitos Lagoon; Bolsa Bay; Bolsa Chica Lowlands; Cabrillo Marina; Carpinteria Salt Marsh; Channel Islands Harbor; Dana Point Harbor; Del Mar Boat Basin; Devereux Lagoon; Goleta Slough; Long Beach Marina; Los Angeles Harbor; Los Angeles River; Los Penasquitos Lagoon; Malibu Lagoon; Marina del Rey - Ballona Creek; Marina del Rey; Mission B…	M-10	33.2434	135.57	Agua Hedionda; Alamitos Bay; Aliso Creek; Anaheim Bay; Ballona Creek; Batiquitos Lagoon; Bolsa Bay; Bolsa Chica Lowlands; Cabrillo Marina; Carpinteria Salt Marsh; Channel Islands Harbor; Dana Point Harbor; Del Mar Boat Basin; Devereux Lagoon; Goleta Slough; Long Beach Marina; Los Angeles Harbor; Los Angeles River; Los Penasquitos Lagoon; Malibu Lagoon; Marina del Rey - Ballona Creek; Marina del R…
161	Not known	Common (>100 oysters)	Absent	riprap or boulder (>10”)	iNaturalist	2020	record from iNaturalist			riprap	iNaturalist observation number 42692599; Number of oysters in the photo: many (>20); Positional accuracy: unknown; Bryce Perog confirmed oyster ID;	Yes		33.9764	-118.447	California	Southern California	No	Marina del Rey	2.55204	O-13	33.6097	11811.3	Agua Hedionda; Alamitos Bay; Anaheim Bay; Ballona Creek; Batiquitos Lagoon; Bolsa Bay; Bolsa Chica Lowlands; Cabrillo Marina; Carpinteria Salt Marsh; Channel Islands Harbor; Dana Point Harbor; Del Mar Boat Basin; Devereux Lagoon; Goleta Slough; Long Beach Marina; Los Angeles Harbor; Los Angeles River; Los Penasquitos Lagoon; Malibu Lagoon; Marina del Rey - Ballona Creek; Marina del Rey; Mission B…	O-12 & O-14	490.193	M-10	33.5114	11914.1	Agua Hedionda; Alamitos Bay; Aliso Creek; Anaheim Bay; Ballona Creek; Batiquitos Lagoon; Bolsa Bay; Bolsa Chica Lowlands; Cabrillo Marina; Carpinteria Salt Marsh; Channel Islands Harbor; Dana Point Harbor; Del Mar Boat Basin; Devereux Lagoon; Goleta Slough; Long Beach Marina; Los Angeles Harbor; Los Angeles River; Los Penasquitos Lagoon; Malibu Lagoon; Marina del Rey - Ballona Creek; Marina del R…	M-09 & M-11	492.49	O-13	33.2433	135.27	Agua Hedionda; Alamitos Bay; Anaheim Bay; Ballona Creek; Batiquitos Lagoon; Bolsa Bay; Bolsa Chica Lowlands; Cabrillo Marina; Carpinteria Salt Marsh; Channel Islands Harbor; Dana Point Harbor; Del Mar Boat Basin; Devereux Lagoon; Goleta Slough; Long Beach Marina; Los Angeles Harbor; Los Angeles River; Los Penasquitos Lagoon; Malibu Lagoon; Marina del Rey - Ballona Creek; Marina del Rey; Mission B…	M-10	33.2434	135.57	Agua Hedionda; Alamitos Bay; Aliso Creek; Anaheim Bay; Ballona Creek; Batiquitos Lagoon; Bolsa Bay; Bolsa Chica Lowlands; Cabrillo Marina; Carpinteria Salt Marsh; Channel Islands Harbor; Dana Point Harbor; Del Mar Boat Basin; Devereux Lagoon; Goleta Slough; Long Beach Marina; Los Angeles Harbor; Los Angeles River; Los Penasquitos Lagoon; Malibu Lagoon; Marina del Rey - Ballona Creek; Marina del R…
162	Not known	Present but unknown abundance	Absent	riprap or boulder (>10”)	iNaturalist	2020	record from iNaturalist			riprap	iNaturalist observation number 42692435; Number of oysters in the photo: 6; Positional accuracy: unknown; Bryce Perog confirmed oyster ID;	Yes		33.9709	-118.446	California	Southern California	No	Marina del Rey	2.55204	O-13	33.6097	11811.3	Agua Hedionda; Alamitos Bay; Anaheim Bay; Ballona Creek; Batiquitos Lagoon; Bolsa Bay; Bolsa Chica Lowlands; Cabrillo Marina; Carpinteria Salt Marsh; Channel Islands Harbor; Dana Point Harbor; Del Mar Boat Basin; Devereux Lagoon; Goleta Slough; Long Beach Marina; Los Angeles Harbor; Los Angeles River; Los Penasquitos Lagoon; Malibu Lagoon; Marina del Rey - Ballona Creek; Marina del Rey; Mission B…	O-12 & O-14	490.193	M-10	33.5114	11914.1	Agua Hedionda; Alamitos Bay; Aliso Creek; Anaheim Bay; Ballona Creek; Batiquitos Lagoon; Bolsa Bay; Bolsa Chica Lowlands; Cabrillo Marina; Carpinteria Salt Marsh; Channel Islands Harbor; Dana Point Harbor; Del Mar Boat Basin; Devereux Lagoon; Goleta Slough; Long Beach Marina; Los Angeles Harbor; Los Angeles River; Los Penasquitos Lagoon; Malibu Lagoon; Marina del Rey - Ballona Creek; Marina del R…	M-09 & M-11	492.49	O-13	33.2433	135.27	Agua Hedionda; Alamitos Bay; Anaheim Bay; Ballona Creek; Batiquitos Lagoon; Bolsa Bay; Bolsa Chica Lowlands; Cabrillo Marina; Carpinteria Salt Marsh; Channel Islands Harbor; Dana Point Harbor; Del Mar Boat Basin; Devereux Lagoon; Goleta Slough; Long Beach Marina; Los Angeles Harbor; Los Angeles River; Los Penasquitos Lagoon; Malibu Lagoon; Marina del Rey - Ballona Creek; Marina del Rey; Mission B…	M-10	33.2434	135.57	Agua Hedionda; Alamitos Bay; Aliso Creek; Anaheim Bay; Ballona Creek; Batiquitos Lagoon; Bolsa Bay; Bolsa Chica Lowlands; Cabrillo Marina; Carpinteria Salt Marsh; Channel Islands Harbor; Dana Point Harbor; Del Mar Boat Basin; Devereux Lagoon; Goleta Slough; Long Beach Marina; Los Angeles Harbor; Los Angeles River; Los Penasquitos Lagoon; Malibu Lagoon; Marina del Rey - Ballona Creek; Marina del R…
163	Not known	Common (>100 oysters)	Absent	Seawall or dock/pilings	Perog, B.	2020	personal observation				Not low enough tide to see O. lurida if they are present	Yes		33.976	-118.446	California	Southern California	No	Marina del Rey	2.55204	O-13	33.6097	11811.3	Agua Hedionda; Alamitos Bay; Anaheim Bay; Ballona Creek; Batiquitos Lagoon; Bolsa Bay; Bolsa Chica Lowlands; Cabrillo Marina; Carpinteria Salt Marsh; Channel Islands Harbor; Dana Point Harbor; Del Mar Boat Basin; Devereux Lagoon; Goleta Slough; Long Beach Marina; Los Angeles Harbor; Los Angeles River; Los Penasquitos Lagoon; Malibu Lagoon; Marina del Rey - Ballona Creek; Marina del Rey; Mission B…	O-12 & O-14	490.193	M-10	33.5114	11914.1	Agua Hedionda; Alamitos Bay; Aliso Creek; Anaheim Bay; Ballona Creek; Batiquitos Lagoon; Bolsa Bay; Bolsa Chica Lowlands; Cabrillo Marina; Carpinteria Salt Marsh; Channel Islands Harbor; Dana Point Harbor; Del Mar Boat Basin; Devereux Lagoon; Goleta Slough; Long Beach Marina; Los Angeles Harbor; Los Angeles River; Los Penasquitos Lagoon; Malibu Lagoon; Marina del Rey - Ballona Creek; Marina del R…	M-09 & M-11	492.49	O-13	33.2433	135.27	Agua Hedionda; Alamitos Bay; Anaheim Bay; Ballona Creek; Batiquitos Lagoon; Bolsa Bay; Bolsa Chica Lowlands; Cabrillo Marina; Carpinteria Salt Marsh; Channel Islands Harbor; Dana Point Harbor; Del Mar Boat Basin; Devereux Lagoon; Goleta Slough; Long Beach Marina; Los Angeles Harbor; Los Angeles River; Los Penasquitos Lagoon; Malibu Lagoon; Marina del Rey - Ballona Creek; Marina del Rey; Mission B…	M-10	33.2434	135.57	Agua Hedionda; Alamitos Bay; Aliso Creek; Anaheim Bay; Ballona Creek; Batiquitos Lagoon; Bolsa Bay; Bolsa Chica Lowlands; Cabrillo Marina; Carpinteria Salt Marsh; Channel Islands Harbor; Dana Point Harbor; Del Mar Boat Basin; Devereux Lagoon; Goleta Slough; Long Beach Marina; Los Angeles Harbor; Los Angeles River; Los Penasquitos Lagoon; Malibu Lagoon; Marina del Rey - Ballona Creek; Marina del R…
164	Not known	Common (>100 oysters)	Absent	Seawall or dock/pilings	iNaturalist	2019	record from iNaturalist			Seawall	Number of oysters in the photo: 10; Positional accuracy; 10m; ID confirmed by Bryce Perog; iNaturalist record was research-grade; iNaturalist observation number: 28693904; Substrate inferred from image and/or Google Maps from lat/long coordinates provided	Yes		33.976	-118.446	California	Southern California	No	Marina del Rey	2.55204	O-13	33.6097	11811.3	Agua Hedionda; Alamitos Bay; Anaheim Bay; Ballona Creek; Batiquitos Lagoon; Bolsa Bay; Bolsa Chica Lowlands; Cabrillo Marina; Carpinteria Salt Marsh; Channel Islands Harbor; Dana Point Harbor; Del Mar Boat Basin; Devereux Lagoon; Goleta Slough; Long Beach Marina; Los Angeles Harbor; Los Angeles River; Los Penasquitos Lagoon; Malibu Lagoon; Marina del Rey - Ballona Creek; Marina del Rey; Mission B…	O-12 & O-14	490.193	M-10	33.5114	11914.1	Agua Hedionda; Alamitos Bay; Aliso Creek; Anaheim Bay; Ballona Creek; Batiquitos Lagoon; Bolsa Bay; Bolsa Chica Lowlands; Cabrillo Marina; Carpinteria Salt Marsh; Channel Islands Harbor; Dana Point Harbor; Del Mar Boat Basin; Devereux Lagoon; Goleta Slough; Long Beach Marina; Los Angeles Harbor; Los Angeles River; Los Penasquitos Lagoon; Malibu Lagoon; Marina del Rey - Ballona Creek; Marina del R…	M-09 & M-11	492.49	O-13	33.2433	135.27	Agua Hedionda; Alamitos Bay; Anaheim Bay; Ballona Creek; Batiquitos Lagoon; Bolsa Bay; Bolsa Chica Lowlands; Cabrillo Marina; Carpinteria Salt Marsh; Channel Islands Harbor; Dana Point Harbor; Del Mar Boat Basin; Devereux Lagoon; Goleta Slough; Long Beach Marina; Los Angeles Harbor; Los Angeles River; Los Penasquitos Lagoon; Malibu Lagoon; Marina del Rey - Ballona Creek; Marina del Rey; Mission B…	M-10	33.2434	135.57	Agua Hedionda; Alamitos Bay; Aliso Creek; Anaheim Bay; Ballona Creek; Batiquitos Lagoon; Bolsa Bay; Bolsa Chica Lowlands; Cabrillo Marina; Carpinteria Salt Marsh; Channel Islands Harbor; Dana Point Harbor; Del Mar Boat Basin; Devereux Lagoon; Goleta Slough; Long Beach Marina; Los Angeles Harbor; Los Angeles River; Los Penasquitos Lagoon; Malibu Lagoon; Marina del Rey - Ballona Creek; Marina del R…
165	Not known	Common (>100 oysters)	Absent	Seawall or dock/pilings	Perog, B.	2020	personal observation				Not low enough tide to see O. lurida if they are present	Yes		33.9778	-118.445	California	Southern California	No	Marina del Rey	2.55204	O-13	33.6097	11811.3	Agua Hedionda; Alamitos Bay; Anaheim Bay; Ballona Creek; Batiquitos Lagoon; Bolsa Bay; Bolsa Chica Lowlands; Cabrillo Marina; Carpinteria Salt Marsh; Channel Islands Harbor; Dana Point Harbor; Del Mar Boat Basin; Devereux Lagoon; Goleta Slough; Long Beach Marina; Los Angeles Harbor; Los Angeles River; Los Penasquitos Lagoon; Malibu Lagoon; Marina del Rey - Ballona Creek; Marina del Rey; Mission B…	O-12 & O-14	490.193	M-10	33.5114	11914.1	Agua Hedionda; Alamitos Bay; Aliso Creek; Anaheim Bay; Ballona Creek; Batiquitos Lagoon; Bolsa Bay; Bolsa Chica Lowlands; Cabrillo Marina; Carpinteria Salt Marsh; Channel Islands Harbor; Dana Point Harbor; Del Mar Boat Basin; Devereux Lagoon; Goleta Slough; Long Beach Marina; Los Angeles Harbor; Los Angeles River; Los Penasquitos Lagoon; Malibu Lagoon; Marina del Rey - Ballona Creek; Marina del R…	M-09 & M-11	492.49	O-13	33.2433	135.27	Agua Hedionda; Alamitos Bay; Anaheim Bay; Ballona Creek; Batiquitos Lagoon; Bolsa Bay; Bolsa Chica Lowlands; Cabrillo Marina; Carpinteria Salt Marsh; Channel Islands Harbor; Dana Point Harbor; Del Mar Boat Basin; Devereux Lagoon; Goleta Slough; Long Beach Marina; Los Angeles Harbor; Los Angeles River; Los Penasquitos Lagoon; Malibu Lagoon; Marina del Rey - Ballona Creek; Marina del Rey; Mission B…	M-10	33.2434	135.57	Agua Hedionda; Alamitos Bay; Aliso Creek; Anaheim Bay; Ballona Creek; Batiquitos Lagoon; Bolsa Bay; Bolsa Chica Lowlands; Cabrillo Marina; Carpinteria Salt Marsh; Channel Islands Harbor; Dana Point Harbor; Del Mar Boat Basin; Devereux Lagoon; Goleta Slough; Long Beach Marina; Los Angeles Harbor; Los Angeles River; Los Penasquitos Lagoon; Malibu Lagoon; Marina del Rey - Ballona Creek; Marina del R…
166	Not known	Common (>100 oysters)	Absent	riprap or boulder (>10”)	iNaturalist	2020	record from iNaturalist			riprap	iNaturalist observation number 42692228; Number of oysters in the photo: many (>20); Positional accuracy: unknown; Bryce Perog confirmed oyster ID;	Yes		33.9707	-118.446	California	Southern California	No	Marina del Rey	2.55204	O-13	33.6097	11811.3	Agua Hedionda; Alamitos Bay; Anaheim Bay; Ballona Creek; Batiquitos Lagoon; Bolsa Bay; Bolsa Chica Lowlands; Cabrillo Marina; Carpinteria Salt Marsh; Channel Islands Harbor; Dana Point Harbor; Del Mar Boat Basin; Devereux Lagoon; Goleta Slough; Long Beach Marina; Los Angeles Harbor; Los Angeles River; Los Penasquitos Lagoon; Malibu Lagoon; Marina del Rey - Ballona Creek; Marina del Rey; Mission B…	O-12 & O-14	490.193	M-10	33.5114	11914.1	Agua Hedionda; Alamitos Bay; Aliso Creek; Anaheim Bay; Ballona Creek; Batiquitos Lagoon; Bolsa Bay; Bolsa Chica Lowlands; Cabrillo Marina; Carpinteria Salt Marsh; Channel Islands Harbor; Dana Point Harbor; Del Mar Boat Basin; Devereux Lagoon; Goleta Slough; Long Beach Marina; Los Angeles Harbor; Los Angeles River; Los Penasquitos Lagoon; Malibu Lagoon; Marina del Rey - Ballona Creek; Marina del R…	M-09 & M-11	492.49	O-13	33.2433	135.27	Agua Hedionda; Alamitos Bay; Anaheim Bay; Ballona Creek; Batiquitos Lagoon; Bolsa Bay; Bolsa Chica Lowlands; Cabrillo Marina; Carpinteria Salt Marsh; Channel Islands Harbor; Dana Point Harbor; Del Mar Boat Basin; Devereux Lagoon; Goleta Slough; Long Beach Marina; Los Angeles Harbor; Los Angeles River; Los Penasquitos Lagoon; Malibu Lagoon; Marina del Rey - Ballona Creek; Marina del Rey; Mission B…	M-10	33.2434	135.57	Agua Hedionda; Alamitos Bay; Aliso Creek; Anaheim Bay; Ballona Creek; Batiquitos Lagoon; Bolsa Bay; Bolsa Chica Lowlands; Cabrillo Marina; Carpinteria Salt Marsh; Channel Islands Harbor; Dana Point Harbor; Del Mar Boat Basin; Devereux Lagoon; Goleta Slough; Long Beach Marina; Los Angeles Harbor; Los Angeles River; Los Penasquitos Lagoon; Malibu Lagoon; Marina del Rey - Ballona Creek; Marina del R…
167	Present but unknown abundance	Absent	Absent	Not Reported	Bren Southern California Oyster Group	2017	published record (see citation)	Grant, C., Group, B., Ho, D., Read, E. & Winslow, E., 2017. Planning and Incentivizing Native Olympia Oyster Restoration in Southern California. M.S. Thesis. Santa Barbara, California: University of California, Santa Barbara.	Playa Del Rey	Rocks	Point lands in the middle of the creek so I marked it as general location	Yes		33.9631	-118.453	California	Southern California	No	Ballona Creek	1.37197	O-13	33.6097	11811.3	Agua Hedionda; Alamitos Bay; Anaheim Bay; Ballona Creek; Batiquitos Lagoon; Bolsa Bay; Bolsa Chica Lowlands; Cabrillo Marina; Carpinteria Salt Marsh; Channel Islands Harbor; Dana Point Harbor; Del Mar Boat Basin; Devereux Lagoon; Goleta Slough; Long Beach Marina; Los Angeles Harbor; Los Angeles River; Los Penasquitos Lagoon; Malibu Lagoon; Marina del Rey - Ballona Creek; Marina del Rey; Mission B…	O-12 & O-14	490.193	M-10	33.5114	11914.1	Agua Hedionda; Alamitos Bay; Aliso Creek; Anaheim Bay; Ballona Creek; Batiquitos Lagoon; Bolsa Bay; Bolsa Chica Lowlands; Cabrillo Marina; Carpinteria Salt Marsh; Channel Islands Harbor; Dana Point Harbor; Del Mar Boat Basin; Devereux Lagoon; Goleta Slough; Long Beach Marina; Los Angeles Harbor; Los Angeles River; Los Penasquitos Lagoon; Malibu Lagoon; Marina del Rey - Ballona Creek; Marina del R…	M-09 & M-11	492.49	O-13	33.2433	135.27	Agua Hedionda; Alamitos Bay; Anaheim Bay; Ballona Creek; Batiquitos Lagoon; Bolsa Bay; Bolsa Chica Lowlands; Cabrillo Marina; Carpinteria Salt Marsh; Channel Islands Harbor; Dana Point Harbor; Del Mar Boat Basin; Devereux Lagoon; Goleta Slough; Long Beach Marina; Los Angeles Harbor; Los Angeles River; Los Penasquitos Lagoon; Malibu Lagoon; Marina del Rey - Ballona Creek; Marina del Rey; Mission B…	M-10	33.2434	135.57	Agua Hedionda; Alamitos Bay; Aliso Creek; Anaheim Bay; Ballona Creek; Batiquitos Lagoon; Bolsa Bay; Bolsa Chica Lowlands; Cabrillo Marina; Carpinteria Salt Marsh; Channel Islands Harbor; Dana Point Harbor; Del Mar Boat Basin; Devereux Lagoon; Goleta Slough; Long Beach Marina; Los Angeles Harbor; Los Angeles River; Los Penasquitos Lagoon; Malibu Lagoon; Marina del Rey - Ballona Creek; Marina del R…
168	Present but unknown abundance	Absent	Absent	Seawall or dock/pilings	Bren Southern California Oyster Group	2017	published record (see citation)	Grant, C., Group, B., Ho, D., Read, E. & Winslow, E., 2017. Planning and Incentivizing Native Olympia Oyster Restoration in Southern California. M.S. Thesis. Santa Barbara, California: University of California, Santa Barbara.	Playa Del Rey	Bridge Piling		Yes		33.9631	-118.453	California	Southern California	No	Ballona Creek	1.37197	O-13	33.6097	11811.3	Agua Hedionda; Alamitos Bay; Anaheim Bay; Ballona Creek; Batiquitos Lagoon; Bolsa Bay; Bolsa Chica Lowlands; Cabrillo Marina; Carpinteria Salt Marsh; Channel Islands Harbor; Dana Point Harbor; Del Mar Boat Basin; Devereux Lagoon; Goleta Slough; Long Beach Marina; Los Angeles Harbor; Los Angeles River; Los Penasquitos Lagoon; Malibu Lagoon; Marina del Rey - Ballona Creek; Marina del Rey; Mission B…	O-12 & O-14	490.193	M-10	33.5114	11914.1	Agua Hedionda; Alamitos Bay; Aliso Creek; Anaheim Bay; Ballona Creek; Batiquitos Lagoon; Bolsa Bay; Bolsa Chica Lowlands; Cabrillo Marina; Carpinteria Salt Marsh; Channel Islands Harbor; Dana Point Harbor; Del Mar Boat Basin; Devereux Lagoon; Goleta Slough; Long Beach Marina; Los Angeles Harbor; Los Angeles River; Los Penasquitos Lagoon; Malibu Lagoon; Marina del Rey - Ballona Creek; Marina del R…	M-09 & M-11	492.49	O-13	33.2433	135.27	Agua Hedionda; Alamitos Bay; Anaheim Bay; Ballona Creek; Batiquitos Lagoon; Bolsa Bay; Bolsa Chica Lowlands; Cabrillo Marina; Carpinteria Salt Marsh; Channel Islands Harbor; Dana Point Harbor; Del Mar Boat Basin; Devereux Lagoon; Goleta Slough; Long Beach Marina; Los Angeles Harbor; Los Angeles River; Los Penasquitos Lagoon; Malibu Lagoon; Marina del Rey - Ballona Creek; Marina del Rey; Mission B…	M-10	33.2434	135.57	Agua Hedionda; Alamitos Bay; Aliso Creek; Anaheim Bay; Ballona Creek; Batiquitos Lagoon; Bolsa Bay; Bolsa Chica Lowlands; Cabrillo Marina; Carpinteria Salt Marsh; Channel Islands Harbor; Dana Point Harbor; Del Mar Boat Basin; Devereux Lagoon; Goleta Slough; Long Beach Marina; Los Angeles Harbor; Los Angeles River; Los Penasquitos Lagoon; Malibu Lagoon; Marina del Rey - Ballona Creek; Marina del R…
169	Rare (1-100 oysters)	Absent	Absent	riprap or boulder (>10”)	Wasson, K.	2012	personal observation		Ballona Creek	Near bike bridge	Did not do careful survey of area; incidental sighting	Yes		33.963	-118.453	California	Southern California	No	Ballona Creek	1.37197	O-13	33.6097	11811.3	Agua Hedionda; Alamitos Bay; Anaheim Bay; Ballona Creek; Batiquitos Lagoon; Bolsa Bay; Bolsa Chica Lowlands; Cabrillo Marina; Carpinteria Salt Marsh; Channel Islands Harbor; Dana Point Harbor; Del Mar Boat Basin; Devereux Lagoon; Goleta Slough; Long Beach Marina; Los Angeles Harbor; Los Angeles River; Los Penasquitos Lagoon; Malibu Lagoon; Marina del Rey - Ballona Creek; Marina del Rey; Mission B…	O-12 & O-14	490.193	M-10	33.5114	11914.1	Agua Hedionda; Alamitos Bay; Aliso Creek; Anaheim Bay; Ballona Creek; Batiquitos Lagoon; Bolsa Bay; Bolsa Chica Lowlands; Cabrillo Marina; Carpinteria Salt Marsh; Channel Islands Harbor; Dana Point Harbor; Del Mar Boat Basin; Devereux Lagoon; Goleta Slough; Long Beach Marina; Los Angeles Harbor; Los Angeles River; Los Penasquitos Lagoon; Malibu Lagoon; Marina del Rey - Ballona Creek; Marina del R…	M-09 & M-11	492.49	O-13	33.2433	135.27	Agua Hedionda; Alamitos Bay; Anaheim Bay; Ballona Creek; Batiquitos Lagoon; Bolsa Bay; Bolsa Chica Lowlands; Cabrillo Marina; Carpinteria Salt Marsh; Channel Islands Harbor; Dana Point Harbor; Del Mar Boat Basin; Devereux Lagoon; Goleta Slough; Long Beach Marina; Los Angeles Harbor; Los Angeles River; Los Penasquitos Lagoon; Malibu Lagoon; Marina del Rey - Ballona Creek; Marina del Rey; Mission B…	M-10	33.2434	135.57	Agua Hedionda; Alamitos Bay; Aliso Creek; Anaheim Bay; Ballona Creek; Batiquitos Lagoon; Bolsa Bay; Bolsa Chica Lowlands; Cabrillo Marina; Carpinteria Salt Marsh; Channel Islands Harbor; Dana Point Harbor; Del Mar Boat Basin; Devereux Lagoon; Goleta Slough; Long Beach Marina; Los Angeles Harbor; Los Angeles River; Los Penasquitos Lagoon; Malibu Lagoon; Marina del Rey - Ballona Creek; Marina del R…
170	Not known	Present but unknown abundance	Absent	riprap or boulder (>10”)	iNaturalist	2018	record from iNaturalist			Boulder	Number of oysters in the photo: 2; Positional accuracy; 33m; ID confirmed by Bryce Perog; iNaturalist record was research-grade; iNaturalist observation number: 11258430; Substrate inferred from image and/or Google Maps from lat/long coordinates provided	Yes		33.9702	-118.44	California	Southern California	No	Ballona Creek	1.37197	O-13	33.6097	11811.3	Agua Hedionda; Alamitos Bay; Anaheim Bay; Ballona Creek; Batiquitos Lagoon; Bolsa Bay; Bolsa Chica Lowlands; Cabrillo Marina; Carpinteria Salt Marsh; Channel Islands Harbor; Dana Point Harbor; Del Mar Boat Basin; Devereux Lagoon; Goleta Slough; Long Beach Marina; Los Angeles Harbor; Los Angeles River; Los Penasquitos Lagoon; Malibu Lagoon; Marina del Rey - Ballona Creek; Marina del Rey; Mission B…	O-12 & O-14	490.193	M-10	33.5114	11914.1	Agua Hedionda; Alamitos Bay; Aliso Creek; Anaheim Bay; Ballona Creek; Batiquitos Lagoon; Bolsa Bay; Bolsa Chica Lowlands; Cabrillo Marina; Carpinteria Salt Marsh; Channel Islands Harbor; Dana Point Harbor; Del Mar Boat Basin; Devereux Lagoon; Goleta Slough; Long Beach Marina; Los Angeles Harbor; Los Angeles River; Los Penasquitos Lagoon; Malibu Lagoon; Marina del Rey - Ballona Creek; Marina del R…	M-09 & M-11	492.49	O-13	33.2433	135.27	Agua Hedionda; Alamitos Bay; Anaheim Bay; Ballona Creek; Batiquitos Lagoon; Bolsa Bay; Bolsa Chica Lowlands; Cabrillo Marina; Carpinteria Salt Marsh; Channel Islands Harbor; Dana Point Harbor; Del Mar Boat Basin; Devereux Lagoon; Goleta Slough; Long Beach Marina; Los Angeles Harbor; Los Angeles River; Los Penasquitos Lagoon; Malibu Lagoon; Marina del Rey - Ballona Creek; Marina del Rey; Mission B…	M-10	33.2434	135.57	Agua Hedionda; Alamitos Bay; Aliso Creek; Anaheim Bay; Ballona Creek; Batiquitos Lagoon; Bolsa Bay; Bolsa Chica Lowlands; Cabrillo Marina; Carpinteria Salt Marsh; Channel Islands Harbor; Dana Point Harbor; Del Mar Boat Basin; Devereux Lagoon; Goleta Slough; Long Beach Marina; Los Angeles Harbor; Los Angeles River; Los Penasquitos Lagoon; Malibu Lagoon; Marina del Rey - Ballona Creek; Marina del R…
171	Not known	Common (>100 oysters)	Absent	riprap or boulder (>10”)	iNaturalist	2017	record from iNaturalist			riprap	Number of oysters in the photo: many (>20); Positional accuracy; unknown; ID confirmed by Bryce Perog; iNaturalist record was research-grade; iNaturalist observation number: 6875242; Notes added by iNaturalist observer: not sure, just guessing what they are, on rocks after tide went out Substrate inferred from image and/or Google Maps from lat/long coordinates provided	Yes		33.7136	-118.284	California	Southern California	No	Cabrillo Marina	1.08781	O-13	33.6097	11811.3	Agua Hedionda; Alamitos Bay; Anaheim Bay; Ballona Creek; Batiquitos Lagoon; Bolsa Bay; Bolsa Chica Lowlands; Cabrillo Marina; Carpinteria Salt Marsh; Channel Islands Harbor; Dana Point Harbor; Del Mar Boat Basin; Devereux Lagoon; Goleta Slough; Long Beach Marina; Los Angeles Harbor; Los Angeles River; Los Penasquitos Lagoon; Malibu Lagoon; Marina del Rey - Ballona Creek; Marina del Rey; Mission B…	O-12 & O-14	490.193	M-10	33.5114	11914.1	Agua Hedionda; Alamitos Bay; Aliso Creek; Anaheim Bay; Ballona Creek; Batiquitos Lagoon; Bolsa Bay; Bolsa Chica Lowlands; Cabrillo Marina; Carpinteria Salt Marsh; Channel Islands Harbor; Dana Point Harbor; Del Mar Boat Basin; Devereux Lagoon; Goleta Slough; Long Beach Marina; Los Angeles Harbor; Los Angeles River; Los Penasquitos Lagoon; Malibu Lagoon; Marina del Rey - Ballona Creek; Marina del R…	M-09 & M-11	492.49	O-13	33.2433	135.27	Agua Hedionda; Alamitos Bay; Anaheim Bay; Ballona Creek; Batiquitos Lagoon; Bolsa Bay; Bolsa Chica Lowlands; Cabrillo Marina; Carpinteria Salt Marsh; Channel Islands Harbor; Dana Point Harbor; Del Mar Boat Basin; Devereux Lagoon; Goleta Slough; Long Beach Marina; Los Angeles Harbor; Los Angeles River; Los Penasquitos Lagoon; Malibu Lagoon; Marina del Rey - Ballona Creek; Marina del Rey; Mission B…	M-10	33.2434	135.57	Agua Hedionda; Alamitos Bay; Aliso Creek; Anaheim Bay; Ballona Creek; Batiquitos Lagoon; Bolsa Bay; Bolsa Chica Lowlands; Cabrillo Marina; Carpinteria Salt Marsh; Channel Islands Harbor; Dana Point Harbor; Del Mar Boat Basin; Devereux Lagoon; Goleta Slough; Long Beach Marina; Los Angeles Harbor; Los Angeles River; Los Penasquitos Lagoon; Malibu Lagoon; Marina del Rey - Ballona Creek; Marina del R…
172	Not known	Present but unknown abundance	Absent	Not Reported	Colten, R.H.	2000	published record (see citation)	Colten, R.H., 1989. Prehistoric Shellfish Exploitation around the Goleta Lagoon, California. Journal of California and Great Basin Anthropology, 11(2), pp. 203-214.	Cabrillo Beach Boat Ramp (Los Angeles Harbor)		First observance of C. gigas in Los Angeles Harbor; lat/long provided was in the middle of the harbor so I shifted the point next to the boat ramp	Yes		33.7136	-118.284	California	Southern California	No	Cabrillo Marina	1.08781	O-13	33.6097	11811.3	Agua Hedionda; Alamitos Bay; Anaheim Bay; Ballona Creek; Batiquitos Lagoon; Bolsa Bay; Bolsa Chica Lowlands; Cabrillo Marina; Carpinteria Salt Marsh; Channel Islands Harbor; Dana Point Harbor; Del Mar Boat Basin; Devereux Lagoon; Goleta Slough; Long Beach Marina; Los Angeles Harbor; Los Angeles River; Los Penasquitos Lagoon; Malibu Lagoon; Marina del Rey - Ballona Creek; Marina del Rey; Mission B…	O-12 & O-14	490.193	M-10	33.5114	11914.1	Agua Hedionda; Alamitos Bay; Aliso Creek; Anaheim Bay; Ballona Creek; Batiquitos Lagoon; Bolsa Bay; Bolsa Chica Lowlands; Cabrillo Marina; Carpinteria Salt Marsh; Channel Islands Harbor; Dana Point Harbor; Del Mar Boat Basin; Devereux Lagoon; Goleta Slough; Long Beach Marina; Los Angeles Harbor; Los Angeles River; Los Penasquitos Lagoon; Malibu Lagoon; Marina del Rey - Ballona Creek; Marina del R…	M-09 & M-11	492.49	O-13	33.2433	135.27	Agua Hedionda; Alamitos Bay; Anaheim Bay; Ballona Creek; Batiquitos Lagoon; Bolsa Bay; Bolsa Chica Lowlands; Cabrillo Marina; Carpinteria Salt Marsh; Channel Islands Harbor; Dana Point Harbor; Del Mar Boat Basin; Devereux Lagoon; Goleta Slough; Long Beach Marina; Los Angeles Harbor; Los Angeles River; Los Penasquitos Lagoon; Malibu Lagoon; Marina del Rey - Ballona Creek; Marina del Rey; Mission B…	M-10	33.2434	135.57	Agua Hedionda; Alamitos Bay; Aliso Creek; Anaheim Bay; Ballona Creek; Batiquitos Lagoon; Bolsa Bay; Bolsa Chica Lowlands; Cabrillo Marina; Carpinteria Salt Marsh; Channel Islands Harbor; Dana Point Harbor; Del Mar Boat Basin; Devereux Lagoon; Goleta Slough; Long Beach Marina; Los Angeles Harbor; Los Angeles River; Los Penasquitos Lagoon; Malibu Lagoon; Marina del Rey - Ballona Creek; Marina del R…
173	Rare (1-100 oysters)	Common (>100 oysters)	Absent	riprap or boulder (>10”)	Tronske, N.B. et al.	2013	published record (see citation)	Colten, R.H., 1989. Prehistoric Shellfish Exploitation around the Goleta Lagoon, California. Journal of California and Great Basin Anthropology, 11(2), pp. 203-214.	Youth Center	riprap		Yes		33.7136	-118.284	California	Southern California	No	Cabrillo Marina	1.08781	O-13	33.6097	11811.3	Agua Hedionda; Alamitos Bay; Anaheim Bay; Ballona Creek; Batiquitos Lagoon; Bolsa Bay; Bolsa Chica Lowlands; Cabrillo Marina; Carpinteria Salt Marsh; Channel Islands Harbor; Dana Point Harbor; Del Mar Boat Basin; Devereux Lagoon; Goleta Slough; Long Beach Marina; Los Angeles Harbor; Los Angeles River; Los Penasquitos Lagoon; Malibu Lagoon; Marina del Rey - Ballona Creek; Marina del Rey; Mission B…	O-12 & O-14	490.193	M-10	33.5114	11914.1	Agua Hedionda; Alamitos Bay; Aliso Creek; Anaheim Bay; Ballona Creek; Batiquitos Lagoon; Bolsa Bay; Bolsa Chica Lowlands; Cabrillo Marina; Carpinteria Salt Marsh; Channel Islands Harbor; Dana Point Harbor; Del Mar Boat Basin; Devereux Lagoon; Goleta Slough; Long Beach Marina; Los Angeles Harbor; Los Angeles River; Los Penasquitos Lagoon; Malibu Lagoon; Marina del Rey - Ballona Creek; Marina del R…	M-09 & M-11	492.49	O-13	33.2433	135.27	Agua Hedionda; Alamitos Bay; Anaheim Bay; Ballona Creek; Batiquitos Lagoon; Bolsa Bay; Bolsa Chica Lowlands; Cabrillo Marina; Carpinteria Salt Marsh; Channel Islands Harbor; Dana Point Harbor; Del Mar Boat Basin; Devereux Lagoon; Goleta Slough; Long Beach Marina; Los Angeles Harbor; Los Angeles River; Los Penasquitos Lagoon; Malibu Lagoon; Marina del Rey - Ballona Creek; Marina del Rey; Mission B…	M-10	33.2434	135.57	Agua Hedionda; Alamitos Bay; Aliso Creek; Anaheim Bay; Ballona Creek; Batiquitos Lagoon; Bolsa Bay; Bolsa Chica Lowlands; Cabrillo Marina; Carpinteria Salt Marsh; Channel Islands Harbor; Dana Point Harbor; Del Mar Boat Basin; Devereux Lagoon; Goleta Slough; Long Beach Marina; Los Angeles Harbor; Los Angeles River; Los Penasquitos Lagoon; Malibu Lagoon; Marina del Rey - Ballona Creek; Marina del R…
174	Not known	Present but unknown abundance	Absent	riprap or boulder (>10”)	iNaturalist	2018	record from iNaturalist	Colten, R.H., 1989. Prehistoric Shellfish Exploitation around the Goleta Lagoon, California. Journal of California and Great Basin Anthropology, 11(2), pp. 203-214.		riprap	iNaturalist observation number 17370714; Number of oysters in the photo: 1; Positional accuracy: 168m; Bryce Perog confirmed oyster ID	Yes		33.7244	-118.28	California	Southern California	No	Cabrillo Marina	1.08781	O-13	33.6097	11811.3	Agua Hedionda; Alamitos Bay; Anaheim Bay; Ballona Creek; Batiquitos Lagoon; Bolsa Bay; Bolsa Chica Lowlands; Cabrillo Marina; Carpinteria Salt Marsh; Channel Islands Harbor; Dana Point Harbor; Del Mar Boat Basin; Devereux Lagoon; Goleta Slough; Long Beach Marina; Los Angeles Harbor; Los Angeles River; Los Penasquitos Lagoon; Malibu Lagoon; Marina del Rey - Ballona Creek; Marina del Rey; Mission B…	O-12 & O-14	490.193	M-10	33.5114	11914.1	Agua Hedionda; Alamitos Bay; Aliso Creek; Anaheim Bay; Ballona Creek; Batiquitos Lagoon; Bolsa Bay; Bolsa Chica Lowlands; Cabrillo Marina; Carpinteria Salt Marsh; Channel Islands Harbor; Dana Point Harbor; Del Mar Boat Basin; Devereux Lagoon; Goleta Slough; Long Beach Marina; Los Angeles Harbor; Los Angeles River; Los Penasquitos Lagoon; Malibu Lagoon; Marina del Rey - Ballona Creek; Marina del R…	M-09 & M-11	492.49	O-13	33.2433	135.27	Agua Hedionda; Alamitos Bay; Anaheim Bay; Ballona Creek; Batiquitos Lagoon; Bolsa Bay; Bolsa Chica Lowlands; Cabrillo Marina; Carpinteria Salt Marsh; Channel Islands Harbor; Dana Point Harbor; Del Mar Boat Basin; Devereux Lagoon; Goleta Slough; Long Beach Marina; Los Angeles Harbor; Los Angeles River; Los Penasquitos Lagoon; Malibu Lagoon; Marina del Rey - Ballona Creek; Marina del Rey; Mission B…	M-10	33.2434	135.57	Agua Hedionda; Alamitos Bay; Aliso Creek; Anaheim Bay; Ballona Creek; Batiquitos Lagoon; Bolsa Bay; Bolsa Chica Lowlands; Cabrillo Marina; Carpinteria Salt Marsh; Channel Islands Harbor; Dana Point Harbor; Del Mar Boat Basin; Devereux Lagoon; Goleta Slough; Long Beach Marina; Los Angeles Harbor; Los Angeles River; Los Penasquitos Lagoon; Malibu Lagoon; Marina del Rey - Ballona Creek; Marina del R…
175	Not known	Present but unknown abundance	Absent	riprap or boulder (>10”)	iNaturalist	2018	record from iNaturalist	Colten, R.H., 1989. Prehistoric Shellfish Exploitation around the Goleta Lagoon, California. Journal of California and Great Basin Anthropology, 11(2), pp. 203-214.		riprap	iNaturalist observation number 11344369; Number of oysters in the photo: 1; Positional accuracy: 39m; Notes added by iNaturalist observer: Several oysters seen along marina by the 22nd St Landing; Bryce Perog confirmed oyster ID	Yes		33.7232	-118.279	California	Southern California	No	Cabrillo Marina	1.08781	O-13	33.6097	11811.3	Agua Hedionda; Alamitos Bay; Anaheim Bay; Ballona Creek; Batiquitos Lagoon; Bolsa Bay; Bolsa Chica Lowlands; Cabrillo Marina; Carpinteria Salt Marsh; Channel Islands Harbor; Dana Point Harbor; Del Mar Boat Basin; Devereux Lagoon; Goleta Slough; Long Beach Marina; Los Angeles Harbor; Los Angeles River; Los Penasquitos Lagoon; Malibu Lagoon; Marina del Rey - Ballona Creek; Marina del Rey; Mission B…	O-12 & O-14	490.193	M-10	33.5114	11914.1	Agua Hedionda; Alamitos Bay; Aliso Creek; Anaheim Bay; Ballona Creek; Batiquitos Lagoon; Bolsa Bay; Bolsa Chica Lowlands; Cabrillo Marina; Carpinteria Salt Marsh; Channel Islands Harbor; Dana Point Harbor; Del Mar Boat Basin; Devereux Lagoon; Goleta Slough; Long Beach Marina; Los Angeles Harbor; Los Angeles River; Los Penasquitos Lagoon; Malibu Lagoon; Marina del Rey - Ballona Creek; Marina del R…	M-09 & M-11	492.49	O-13	33.2433	135.27	Agua Hedionda; Alamitos Bay; Anaheim Bay; Ballona Creek; Batiquitos Lagoon; Bolsa Bay; Bolsa Chica Lowlands; Cabrillo Marina; Carpinteria Salt Marsh; Channel Islands Harbor; Dana Point Harbor; Del Mar Boat Basin; Devereux Lagoon; Goleta Slough; Long Beach Marina; Los Angeles Harbor; Los Angeles River; Los Penasquitos Lagoon; Malibu Lagoon; Marina del Rey - Ballona Creek; Marina del Rey; Mission B…	M-10	33.2434	135.57	Agua Hedionda; Alamitos Bay; Aliso Creek; Anaheim Bay; Ballona Creek; Batiquitos Lagoon; Bolsa Bay; Bolsa Chica Lowlands; Cabrillo Marina; Carpinteria Salt Marsh; Channel Islands Harbor; Dana Point Harbor; Del Mar Boat Basin; Devereux Lagoon; Goleta Slough; Long Beach Marina; Los Angeles Harbor; Los Angeles River; Los Penasquitos Lagoon; Malibu Lagoon; Marina del Rey - Ballona Creek; Marina del R…
176	Not known	Present but unknown abundance	Absent	riprap or boulder (>10”)	iNaturalist	2017	record from iNaturalist			Boulder	Number of oysters in the photo: 1; Positional accuracy; unknown; ID confirmed by Bryce Perog; iNaturalist record was research-grade; iNaturalist observation number: 7253778; Substrate inferred from image and/or Google Maps from lat/long coordinates provided	Yes		33.4428	-118.492	California	Southern California	No	Open Coast								M-10	33.5114	11914.1	Agua Hedionda; Alamitos Bay; Aliso Creek; Anaheim Bay; Ballona Creek; Batiquitos Lagoon; Bolsa Bay; Bolsa Chica Lowlands; Cabrillo Marina; Carpinteria Salt Marsh; Channel Islands Harbor; Dana Point Harbor; Del Mar Boat Basin; Devereux Lagoon; Goleta Slough; Long Beach Marina; Los Angeles Harbor; Los Angeles River; Los Penasquitos Lagoon; Malibu Lagoon; Marina del Rey - Ballona Creek; Marina del R…	M-09 & M-11	492.49					M-10	33.2434	135.57	Agua Hedionda; Alamitos Bay; Aliso Creek; Anaheim Bay; Ballona Creek; Batiquitos Lagoon; Bolsa Bay; Bolsa Chica Lowlands; Cabrillo Marina; Carpinteria Salt Marsh; Channel Islands Harbor; Dana Point Harbor; Del Mar Boat Basin; Devereux Lagoon; Goleta Slough; Long Beach Marina; Los Angeles Harbor; Los Angeles River; Los Penasquitos Lagoon; Malibu Lagoon; Marina del Rey - Ballona Creek; Marina del R…
177	Not known	Present but unknown abundance	Absent	Other anthropogenic structure	iNaturalist	2018	record from iNaturalist	Colten, R.H., 1989. Prehistoric Shellfish Exploitation around the Goleta Lagoon, California. Journal of California and Great Basin Anthropology, 11(2), pp. 203-214.			iNaturalist observation number 18096536; Number of oysters in the photo: 2; Positional accuracy: 29m; Bryce Perog confirmed oyster ID	Yes		33.7332	-118.277	California	Southern California	No	Los Angeles Harbor	16.5616	O-13	33.6097	11811.3	Agua Hedionda; Alamitos Bay; Anaheim Bay; Ballona Creek; Batiquitos Lagoon; Bolsa Bay; Bolsa Chica Lowlands; Cabrillo Marina; Carpinteria Salt Marsh; Channel Islands Harbor; Dana Point Harbor; Del Mar Boat Basin; Devereux Lagoon; Goleta Slough; Long Beach Marina; Los Angeles Harbor; Los Angeles River; Los Penasquitos Lagoon; Malibu Lagoon; Marina del Rey - Ballona Creek; Marina del Rey; Mission B…	O-12 & O-14	490.193	M-10	33.5114	11914.1	Agua Hedionda; Alamitos Bay; Aliso Creek; Anaheim Bay; Ballona Creek; Batiquitos Lagoon; Bolsa Bay; Bolsa Chica Lowlands; Cabrillo Marina; Carpinteria Salt Marsh; Channel Islands Harbor; Dana Point Harbor; Del Mar Boat Basin; Devereux Lagoon; Goleta Slough; Long Beach Marina; Los Angeles Harbor; Los Angeles River; Los Penasquitos Lagoon; Malibu Lagoon; Marina del Rey - Ballona Creek; Marina del R…	M-09 & M-11	492.49	O-13	33.2433	135.27	Agua Hedionda; Alamitos Bay; Anaheim Bay; Ballona Creek; Batiquitos Lagoon; Bolsa Bay; Bolsa Chica Lowlands; Cabrillo Marina; Carpinteria Salt Marsh; Channel Islands Harbor; Dana Point Harbor; Del Mar Boat Basin; Devereux Lagoon; Goleta Slough; Long Beach Marina; Los Angeles Harbor; Los Angeles River; Los Penasquitos Lagoon; Malibu Lagoon; Marina del Rey - Ballona Creek; Marina del Rey; Mission B…	M-10	33.2434	135.57	Agua Hedionda; Alamitos Bay; Aliso Creek; Anaheim Bay; Ballona Creek; Batiquitos Lagoon; Bolsa Bay; Bolsa Chica Lowlands; Cabrillo Marina; Carpinteria Salt Marsh; Channel Islands Harbor; Dana Point Harbor; Del Mar Boat Basin; Devereux Lagoon; Goleta Slough; Long Beach Marina; Los Angeles Harbor; Los Angeles River; Los Penasquitos Lagoon; Malibu Lagoon; Marina del Rey - Ballona Creek; Marina del R…
178	Not known	Present but unknown abundance	Absent	Not Reported	iNaturalist	2018	record from iNaturalist	Colten, R.H., 1989. Prehistoric Shellfish Exploitation around the Goleta Lagoon, California. Journal of California and Great Basin Anthropology, 11(2), pp. 203-214.			Number of oysters in the photo: 1; Positional accuracy; 5m; ID confirmed by Bryce Perog; iNaturalist observation number: 16410953; Substrate inferred from image and/or Google Maps from lat/long coordinates provided	Yes		33.7331	-118.276	California	Southern California	No	Los Angeles Harbor	16.5616	O-13	33.6097	11811.3	Agua Hedionda; Alamitos Bay; Anaheim Bay; Ballona Creek; Batiquitos Lagoon; Bolsa Bay; Bolsa Chica Lowlands; Cabrillo Marina; Carpinteria Salt Marsh; Channel Islands Harbor; Dana Point Harbor; Del Mar Boat Basin; Devereux Lagoon; Goleta Slough; Long Beach Marina; Los Angeles Harbor; Los Angeles River; Los Penasquitos Lagoon; Malibu Lagoon; Marina del Rey - Ballona Creek; Marina del Rey; Mission B…	O-12 & O-14	490.193	M-10	33.5114	11914.1	Agua Hedionda; Alamitos Bay; Aliso Creek; Anaheim Bay; Ballona Creek; Batiquitos Lagoon; Bolsa Bay; Bolsa Chica Lowlands; Cabrillo Marina; Carpinteria Salt Marsh; Channel Islands Harbor; Dana Point Harbor; Del Mar Boat Basin; Devereux Lagoon; Goleta Slough; Long Beach Marina; Los Angeles Harbor; Los Angeles River; Los Penasquitos Lagoon; Malibu Lagoon; Marina del Rey - Ballona Creek; Marina del R…	M-09 & M-11	492.49	O-13	33.2433	135.27	Agua Hedionda; Alamitos Bay; Anaheim Bay; Ballona Creek; Batiquitos Lagoon; Bolsa Bay; Bolsa Chica Lowlands; Cabrillo Marina; Carpinteria Salt Marsh; Channel Islands Harbor; Dana Point Harbor; Del Mar Boat Basin; Devereux Lagoon; Goleta Slough; Long Beach Marina; Los Angeles Harbor; Los Angeles River; Los Penasquitos Lagoon; Malibu Lagoon; Marina del Rey - Ballona Creek; Marina del Rey; Mission B…	M-10	33.2434	135.57	Agua Hedionda; Alamitos Bay; Aliso Creek; Anaheim Bay; Ballona Creek; Batiquitos Lagoon; Bolsa Bay; Bolsa Chica Lowlands; Cabrillo Marina; Carpinteria Salt Marsh; Channel Islands Harbor; Dana Point Harbor; Del Mar Boat Basin; Devereux Lagoon; Goleta Slough; Long Beach Marina; Los Angeles Harbor; Los Angeles River; Los Penasquitos Lagoon; Malibu Lagoon; Marina del Rey - Ballona Creek; Marina del R…
179	Not known	Present but unknown abundance	Absent	Not Reported	iNaturalist	2018	record from iNaturalist	Colten, R.H., 1989. Prehistoric Shellfish Exploitation around the Goleta Lagoon, California. Journal of California and Great Basin Anthropology, 11(2), pp. 203-214.			iNaturalist observation number 18191957; Number of oysters in the photo: 1; Positional accuracy: 24m; Bryce Perog confirmed oyster ID	Yes		33.733	-118.276	California	Southern California	No	Los Angeles Harbor	16.5616	O-13	33.6097	11811.3	Agua Hedionda; Alamitos Bay; Anaheim Bay; Ballona Creek; Batiquitos Lagoon; Bolsa Bay; Bolsa Chica Lowlands; Cabrillo Marina; Carpinteria Salt Marsh; Channel Islands Harbor; Dana Point Harbor; Del Mar Boat Basin; Devereux Lagoon; Goleta Slough; Long Beach Marina; Los Angeles Harbor; Los Angeles River; Los Penasquitos Lagoon; Malibu Lagoon; Marina del Rey - Ballona Creek; Marina del Rey; Mission B…	O-12 & O-14	490.193	M-10	33.5114	11914.1	Agua Hedionda; Alamitos Bay; Aliso Creek; Anaheim Bay; Ballona Creek; Batiquitos Lagoon; Bolsa Bay; Bolsa Chica Lowlands; Cabrillo Marina; Carpinteria Salt Marsh; Channel Islands Harbor; Dana Point Harbor; Del Mar Boat Basin; Devereux Lagoon; Goleta Slough; Long Beach Marina; Los Angeles Harbor; Los Angeles River; Los Penasquitos Lagoon; Malibu Lagoon; Marina del Rey - Ballona Creek; Marina del R…	M-09 & M-11	492.49	O-13	33.2433	135.27	Agua Hedionda; Alamitos Bay; Anaheim Bay; Ballona Creek; Batiquitos Lagoon; Bolsa Bay; Bolsa Chica Lowlands; Cabrillo Marina; Carpinteria Salt Marsh; Channel Islands Harbor; Dana Point Harbor; Del Mar Boat Basin; Devereux Lagoon; Goleta Slough; Long Beach Marina; Los Angeles Harbor; Los Angeles River; Los Penasquitos Lagoon; Malibu Lagoon; Marina del Rey - Ballona Creek; Marina del Rey; Mission B…	M-10	33.2434	135.57	Agua Hedionda; Alamitos Bay; Aliso Creek; Anaheim Bay; Ballona Creek; Batiquitos Lagoon; Bolsa Bay; Bolsa Chica Lowlands; Cabrillo Marina; Carpinteria Salt Marsh; Channel Islands Harbor; Dana Point Harbor; Del Mar Boat Basin; Devereux Lagoon; Goleta Slough; Long Beach Marina; Los Angeles Harbor; Los Angeles River; Los Penasquitos Lagoon; Malibu Lagoon; Marina del Rey - Ballona Creek; Marina del R…
180	Not known	Present but unknown abundance	Absent	Not Reported	Colten, R.H.	2000	published record (see citation)	Colten, R.H., 1989. Prehistoric Shellfish Exploitation around the Goleta Lagoon, California. Journal of California and Great Basin Anthropology, 11(2), pp. 203-214.	Island Yacht Anchorage (Los Angeles Harbor)		First observance of C. gigas in Los Angeles Harbor	Yes		33.7728	-118.248	California	Southern California	No	Los Angeles Harbor	16.5616	O-13	33.6097	11811.3	Agua Hedionda; Alamitos Bay; Anaheim Bay; Ballona Creek; Batiquitos Lagoon; Bolsa Bay; Bolsa Chica Lowlands; Cabrillo Marina; Carpinteria Salt Marsh; Channel Islands Harbor; Dana Point Harbor; Del Mar Boat Basin; Devereux Lagoon; Goleta Slough; Long Beach Marina; Los Angeles Harbor; Los Angeles River; Los Penasquitos Lagoon; Malibu Lagoon; Marina del Rey - Ballona Creek; Marina del Rey; Mission B…	O-12 & O-14	490.193	M-10	33.5114	11914.1	Agua Hedionda; Alamitos Bay; Aliso Creek; Anaheim Bay; Ballona Creek; Batiquitos Lagoon; Bolsa Bay; Bolsa Chica Lowlands; Cabrillo Marina; Carpinteria Salt Marsh; Channel Islands Harbor; Dana Point Harbor; Del Mar Boat Basin; Devereux Lagoon; Goleta Slough; Long Beach Marina; Los Angeles Harbor; Los Angeles River; Los Penasquitos Lagoon; Malibu Lagoon; Marina del Rey - Ballona Creek; Marina del R…	M-09 & M-11	492.49	O-13	33.2433	135.27	Agua Hedionda; Alamitos Bay; Anaheim Bay; Ballona Creek; Batiquitos Lagoon; Bolsa Bay; Bolsa Chica Lowlands; Cabrillo Marina; Carpinteria Salt Marsh; Channel Islands Harbor; Dana Point Harbor; Del Mar Boat Basin; Devereux Lagoon; Goleta Slough; Long Beach Marina; Los Angeles Harbor; Los Angeles River; Los Penasquitos Lagoon; Malibu Lagoon; Marina del Rey - Ballona Creek; Marina del Rey; Mission B…	M-10	33.2434	135.57	Agua Hedionda; Alamitos Bay; Aliso Creek; Anaheim Bay; Ballona Creek; Batiquitos Lagoon; Bolsa Bay; Bolsa Chica Lowlands; Cabrillo Marina; Carpinteria Salt Marsh; Channel Islands Harbor; Dana Point Harbor; Del Mar Boat Basin; Devereux Lagoon; Goleta Slough; Long Beach Marina; Los Angeles Harbor; Los Angeles River; Los Penasquitos Lagoon; Malibu Lagoon; Marina del Rey - Ballona Creek; Marina del R…
181	Not known	Present but unknown abundance	Absent	Not Reported	iNaturalist	2018	record from iNaturalist				iNaturalist observation number 9689609; Number of oysters in the photo: 1; Positional accuracy: 324m; Notes added by iNaturalist observer: Collected for BISC-469 lab; Bryce Perog confirmed oyster ID	Yes		33.4452	-118.485	California	Southern California	No	Open Coast								M-10	33.5114	11914.1	Agua Hedionda; Alamitos Bay; Aliso Creek; Anaheim Bay; Ballona Creek; Batiquitos Lagoon; Bolsa Bay; Bolsa Chica Lowlands; Cabrillo Marina; Carpinteria Salt Marsh; Channel Islands Harbor; Dana Point Harbor; Del Mar Boat Basin; Devereux Lagoon; Goleta Slough; Long Beach Marina; Los Angeles Harbor; Los Angeles River; Los Penasquitos Lagoon; Malibu Lagoon; Marina del Rey - Ballona Creek; Marina del R…	M-09 & M-11	492.49					M-10	33.2434	135.57	Agua Hedionda; Alamitos Bay; Aliso Creek; Anaheim Bay; Ballona Creek; Batiquitos Lagoon; Bolsa Bay; Bolsa Chica Lowlands; Cabrillo Marina; Carpinteria Salt Marsh; Channel Islands Harbor; Dana Point Harbor; Del Mar Boat Basin; Devereux Lagoon; Goleta Slough; Long Beach Marina; Los Angeles Harbor; Los Angeles River; Los Penasquitos Lagoon; Malibu Lagoon; Marina del Rey - Ballona Creek; Marina del R…
182	Not known	Present but unknown abundance	Absent	riprap or boulder (>10”)	iNaturalist	2018	record from iNaturalist				iNaturalist observation number 13574444; Number of oysters in the photo: 1; Positional accuracy: unknown; Bryce Perog confirmed oyster ID	Yes		33.7601	-118.197	California	Southern California	No	Los Angeles River	1.6638	O-13	33.6097	11811.3	Agua Hedionda; Alamitos Bay; Anaheim Bay; Ballona Creek; Batiquitos Lagoon; Bolsa Bay; Bolsa Chica Lowlands; Cabrillo Marina; Carpinteria Salt Marsh; Channel Islands Harbor; Dana Point Harbor; Del Mar Boat Basin; Devereux Lagoon; Goleta Slough; Long Beach Marina; Los Angeles Harbor; Los Angeles River; Los Penasquitos Lagoon; Malibu Lagoon; Marina del Rey - Ballona Creek; Marina del Rey; Mission B…	O-12 & O-14	490.193	M-10	33.5114	11914.1	Agua Hedionda; Alamitos Bay; Aliso Creek; Anaheim Bay; Ballona Creek; Batiquitos Lagoon; Bolsa Bay; Bolsa Chica Lowlands; Cabrillo Marina; Carpinteria Salt Marsh; Channel Islands Harbor; Dana Point Harbor; Del Mar Boat Basin; Devereux Lagoon; Goleta Slough; Long Beach Marina; Los Angeles Harbor; Los Angeles River; Los Penasquitos Lagoon; Malibu Lagoon; Marina del Rey - Ballona Creek; Marina del R…	M-09 & M-11	492.49	O-13	33.2433	135.27	Agua Hedionda; Alamitos Bay; Anaheim Bay; Ballona Creek; Batiquitos Lagoon; Bolsa Bay; Bolsa Chica Lowlands; Cabrillo Marina; Carpinteria Salt Marsh; Channel Islands Harbor; Dana Point Harbor; Del Mar Boat Basin; Devereux Lagoon; Goleta Slough; Long Beach Marina; Los Angeles Harbor; Los Angeles River; Los Penasquitos Lagoon; Malibu Lagoon; Marina del Rey - Ballona Creek; Marina del Rey; Mission B…	M-10	33.2434	135.57	Agua Hedionda; Alamitos Bay; Aliso Creek; Anaheim Bay; Ballona Creek; Batiquitos Lagoon; Bolsa Bay; Bolsa Chica Lowlands; Cabrillo Marina; Carpinteria Salt Marsh; Channel Islands Harbor; Dana Point Harbor; Del Mar Boat Basin; Devereux Lagoon; Goleta Slough; Long Beach Marina; Los Angeles Harbor; Los Angeles River; Los Penasquitos Lagoon; Malibu Lagoon; Marina del Rey - Ballona Creek; Marina del R…
183	Not known	Present but unknown abundance	Absent	riprap or boulder (>10”)	iNaturalist	2018	record from iNaturalist			Boulder	Number of oysters in the photo: 1; Positional accuracy; 10m; ID confirmed by Bryce Perog; iNaturalist record was research-grade; iNaturalist observation number: 10397638; Substrate inferred from image and/or Google Maps from lat/long coordinates provided	Yes		33.7611	-118.196	California	Southern California	No	Los Angeles River	1.6638	O-13	33.6097	11811.3	Agua Hedionda; Alamitos Bay; Anaheim Bay; Ballona Creek; Batiquitos Lagoon; Bolsa Bay; Bolsa Chica Lowlands; Cabrillo Marina; Carpinteria Salt Marsh; Channel Islands Harbor; Dana Point Harbor; Del Mar Boat Basin; Devereux Lagoon; Goleta Slough; Long Beach Marina; Los Angeles Harbor; Los Angeles River; Los Penasquitos Lagoon; Malibu Lagoon; Marina del Rey - Ballona Creek; Marina del Rey; Mission B…	O-12 & O-14	490.193	M-10	33.5114	11914.1	Agua Hedionda; Alamitos Bay; Aliso Creek; Anaheim Bay; Ballona Creek; Batiquitos Lagoon; Bolsa Bay; Bolsa Chica Lowlands; Cabrillo Marina; Carpinteria Salt Marsh; Channel Islands Harbor; Dana Point Harbor; Del Mar Boat Basin; Devereux Lagoon; Goleta Slough; Long Beach Marina; Los Angeles Harbor; Los Angeles River; Los Penasquitos Lagoon; Malibu Lagoon; Marina del Rey - Ballona Creek; Marina del R…	M-09 & M-11	492.49	O-13	33.2433	135.27	Agua Hedionda; Alamitos Bay; Anaheim Bay; Ballona Creek; Batiquitos Lagoon; Bolsa Bay; Bolsa Chica Lowlands; Cabrillo Marina; Carpinteria Salt Marsh; Channel Islands Harbor; Dana Point Harbor; Del Mar Boat Basin; Devereux Lagoon; Goleta Slough; Long Beach Marina; Los Angeles Harbor; Los Angeles River; Los Penasquitos Lagoon; Malibu Lagoon; Marina del Rey - Ballona Creek; Marina del Rey; Mission B…	M-10	33.2434	135.57	Agua Hedionda; Alamitos Bay; Aliso Creek; Anaheim Bay; Ballona Creek; Batiquitos Lagoon; Bolsa Bay; Bolsa Chica Lowlands; Cabrillo Marina; Carpinteria Salt Marsh; Channel Islands Harbor; Dana Point Harbor; Del Mar Boat Basin; Devereux Lagoon; Goleta Slough; Long Beach Marina; Los Angeles Harbor; Los Angeles River; Los Penasquitos Lagoon; Malibu Lagoon; Marina del Rey - Ballona Creek; Marina del R…
184	Not known	Present but unknown abundance	Absent	riprap or boulder (>10”)	iNaturalist	2018	record from iNaturalist			Boulder	Number of oysters in the photo: 1; Positional accuracy; 354m; ID confirmed by Bryce Perog; iNaturalist record was research-grade; iNaturalist observation number: 896466; Notes added by iNaturalist observer: Here is a Crassostrea gigas or Pacific Oyster, about 4â€ across, found living on the side of the dock at the marina. A Short Plumose Anemone was nestled on top. Substrate inferred from image …	Yes		33.7611	-118.196	California	Southern California	No	Los Angeles River	1.6638	O-13	33.6097	11811.3	Agua Hedionda; Alamitos Bay; Anaheim Bay; Ballona Creek; Batiquitos Lagoon; Bolsa Bay; Bolsa Chica Lowlands; Cabrillo Marina; Carpinteria Salt Marsh; Channel Islands Harbor; Dana Point Harbor; Del Mar Boat Basin; Devereux Lagoon; Goleta Slough; Long Beach Marina; Los Angeles Harbor; Los Angeles River; Los Penasquitos Lagoon; Malibu Lagoon; Marina del Rey - Ballona Creek; Marina del Rey; Mission B…	O-12 & O-14	490.193	M-10	33.5114	11914.1	Agua Hedionda; Alamitos Bay; Aliso Creek; Anaheim Bay; Ballona Creek; Batiquitos Lagoon; Bolsa Bay; Bolsa Chica Lowlands; Cabrillo Marina; Carpinteria Salt Marsh; Channel Islands Harbor; Dana Point Harbor; Del Mar Boat Basin; Devereux Lagoon; Goleta Slough; Long Beach Marina; Los Angeles Harbor; Los Angeles River; Los Penasquitos Lagoon; Malibu Lagoon; Marina del Rey - Ballona Creek; Marina del R…	M-09 & M-11	492.49	O-13	33.2433	135.27	Agua Hedionda; Alamitos Bay; Anaheim Bay; Ballona Creek; Batiquitos Lagoon; Bolsa Bay; Bolsa Chica Lowlands; Cabrillo Marina; Carpinteria Salt Marsh; Channel Islands Harbor; Dana Point Harbor; Del Mar Boat Basin; Devereux Lagoon; Goleta Slough; Long Beach Marina; Los Angeles Harbor; Los Angeles River; Los Penasquitos Lagoon; Malibu Lagoon; Marina del Rey - Ballona Creek; Marina del Rey; Mission B…	M-10	33.2434	135.57	Agua Hedionda; Alamitos Bay; Aliso Creek; Anaheim Bay; Ballona Creek; Batiquitos Lagoon; Bolsa Bay; Bolsa Chica Lowlands; Cabrillo Marina; Carpinteria Salt Marsh; Channel Islands Harbor; Dana Point Harbor; Del Mar Boat Basin; Devereux Lagoon; Goleta Slough; Long Beach Marina; Los Angeles Harbor; Los Angeles River; Los Penasquitos Lagoon; Malibu Lagoon; Marina del Rey - Ballona Creek; Marina del R…
185	Not known	Present but unknown abundance	Absent	riprap or boulder (>10”)	iNaturalist	2018	record from iNaturalist			riprap	Number of oysters in the photo: 2; Positional accuracy; 5m; ID confirmed by Bryce Perog; iNaturalist observation number: 10474320; Substrate inferred from image and/or Google Maps from lat/long coordinates provided. Very similar lat/long as observation # 10473191	Yes		33.7599	-118.193	California	Southern California	No	Los Angeles River	1.6638	O-13	33.6097	11811.3	Agua Hedionda; Alamitos Bay; Anaheim Bay; Ballona Creek; Batiquitos Lagoon; Bolsa Bay; Bolsa Chica Lowlands; Cabrillo Marina; Carpinteria Salt Marsh; Channel Islands Harbor; Dana Point Harbor; Del Mar Boat Basin; Devereux Lagoon; Goleta Slough; Long Beach Marina; Los Angeles Harbor; Los Angeles River; Los Penasquitos Lagoon; Malibu Lagoon; Marina del Rey - Ballona Creek; Marina del Rey; Mission B…	O-12 & O-14	490.193	M-10	33.5114	11914.1	Agua Hedionda; Alamitos Bay; Aliso Creek; Anaheim Bay; Ballona Creek; Batiquitos Lagoon; Bolsa Bay; Bolsa Chica Lowlands; Cabrillo Marina; Carpinteria Salt Marsh; Channel Islands Harbor; Dana Point Harbor; Del Mar Boat Basin; Devereux Lagoon; Goleta Slough; Long Beach Marina; Los Angeles Harbor; Los Angeles River; Los Penasquitos Lagoon; Malibu Lagoon; Marina del Rey - Ballona Creek; Marina del R…	M-09 & M-11	492.49	O-13	33.2433	135.27	Agua Hedionda; Alamitos Bay; Anaheim Bay; Ballona Creek; Batiquitos Lagoon; Bolsa Bay; Bolsa Chica Lowlands; Cabrillo Marina; Carpinteria Salt Marsh; Channel Islands Harbor; Dana Point Harbor; Del Mar Boat Basin; Devereux Lagoon; Goleta Slough; Long Beach Marina; Los Angeles Harbor; Los Angeles River; Los Penasquitos Lagoon; Malibu Lagoon; Marina del Rey - Ballona Creek; Marina del Rey; Mission B…	M-10	33.2434	135.57	Agua Hedionda; Alamitos Bay; Aliso Creek; Anaheim Bay; Ballona Creek; Batiquitos Lagoon; Bolsa Bay; Bolsa Chica Lowlands; Cabrillo Marina; Carpinteria Salt Marsh; Channel Islands Harbor; Dana Point Harbor; Del Mar Boat Basin; Devereux Lagoon; Goleta Slough; Long Beach Marina; Los Angeles Harbor; Los Angeles River; Los Penasquitos Lagoon; Malibu Lagoon; Marina del Rey - Ballona Creek; Marina del R…
186	Not known	Present but unknown abundance	Absent	riprap or boulder (>10”)	iNaturalist	2018	record from iNaturalist			riprap	iNaturalist observation number 10456293; Number of oysters in the photo: 1; Positional accuracy: 10m; Bryce Perog confirmed oyster ID; Substrate inferred from image and/or Google Maps from lat/long coordinates provided	Yes		33.7597	-118.192	California	Southern California	No	Los Angeles River	1.6638	O-13	33.6097	11811.3	Agua Hedionda; Alamitos Bay; Anaheim Bay; Ballona Creek; Batiquitos Lagoon; Bolsa Bay; Bolsa Chica Lowlands; Cabrillo Marina; Carpinteria Salt Marsh; Channel Islands Harbor; Dana Point Harbor; Del Mar Boat Basin; Devereux Lagoon; Goleta Slough; Long Beach Marina; Los Angeles Harbor; Los Angeles River; Los Penasquitos Lagoon; Malibu Lagoon; Marina del Rey - Ballona Creek; Marina del Rey; Mission B…	O-12 & O-14	490.193	M-10	33.5114	11914.1	Agua Hedionda; Alamitos Bay; Aliso Creek; Anaheim Bay; Ballona Creek; Batiquitos Lagoon; Bolsa Bay; Bolsa Chica Lowlands; Cabrillo Marina; Carpinteria Salt Marsh; Channel Islands Harbor; Dana Point Harbor; Del Mar Boat Basin; Devereux Lagoon; Goleta Slough; Long Beach Marina; Los Angeles Harbor; Los Angeles River; Los Penasquitos Lagoon; Malibu Lagoon; Marina del Rey - Ballona Creek; Marina del R…	M-09 & M-11	492.49	O-13	33.2433	135.27	Agua Hedionda; Alamitos Bay; Anaheim Bay; Ballona Creek; Batiquitos Lagoon; Bolsa Bay; Bolsa Chica Lowlands; Cabrillo Marina; Carpinteria Salt Marsh; Channel Islands Harbor; Dana Point Harbor; Del Mar Boat Basin; Devereux Lagoon; Goleta Slough; Long Beach Marina; Los Angeles Harbor; Los Angeles River; Los Penasquitos Lagoon; Malibu Lagoon; Marina del Rey - Ballona Creek; Marina del Rey; Mission B…	M-10	33.2434	135.57	Agua Hedionda; Alamitos Bay; Aliso Creek; Anaheim Bay; Ballona Creek; Batiquitos Lagoon; Bolsa Bay; Bolsa Chica Lowlands; Cabrillo Marina; Carpinteria Salt Marsh; Channel Islands Harbor; Dana Point Harbor; Del Mar Boat Basin; Devereux Lagoon; Goleta Slough; Long Beach Marina; Los Angeles Harbor; Los Angeles River; Los Penasquitos Lagoon; Malibu Lagoon; Marina del Rey - Ballona Creek; Marina del R…
187	Not known	Present but unknown abundance	Absent	riprap or boulder (>10”)	iNaturalist	2019	record from iNaturalist			Boulder	Number of oysters in the photo: 1; Positional accuracy; 87m; ID confirmed by Bryce Perog; iNaturalist record was research-grade; iNaturalist observation number: 32453976	Yes		33.759	-118.191	California	Southern California	No	Los Angeles River	1.6638	O-13	33.6097	11811.3	Agua Hedionda; Alamitos Bay; Anaheim Bay; Ballona Creek; Batiquitos Lagoon; Bolsa Bay; Bolsa Chica Lowlands; Cabrillo Marina; Carpinteria Salt Marsh; Channel Islands Harbor; Dana Point Harbor; Del Mar Boat Basin; Devereux Lagoon; Goleta Slough; Long Beach Marina; Los Angeles Harbor; Los Angeles River; Los Penasquitos Lagoon; Malibu Lagoon; Marina del Rey - Ballona Creek; Marina del Rey; Mission B…	O-12 & O-14	490.193	M-10	33.5114	11914.1	Agua Hedionda; Alamitos Bay; Aliso Creek; Anaheim Bay; Ballona Creek; Batiquitos Lagoon; Bolsa Bay; Bolsa Chica Lowlands; Cabrillo Marina; Carpinteria Salt Marsh; Channel Islands Harbor; Dana Point Harbor; Del Mar Boat Basin; Devereux Lagoon; Goleta Slough; Long Beach Marina; Los Angeles Harbor; Los Angeles River; Los Penasquitos Lagoon; Malibu Lagoon; Marina del Rey - Ballona Creek; Marina del R…	M-09 & M-11	492.49	O-13	33.2433	135.27	Agua Hedionda; Alamitos Bay; Anaheim Bay; Ballona Creek; Batiquitos Lagoon; Bolsa Bay; Bolsa Chica Lowlands; Cabrillo Marina; Carpinteria Salt Marsh; Channel Islands Harbor; Dana Point Harbor; Del Mar Boat Basin; Devereux Lagoon; Goleta Slough; Long Beach Marina; Los Angeles Harbor; Los Angeles River; Los Penasquitos Lagoon; Malibu Lagoon; Marina del Rey - Ballona Creek; Marina del Rey; Mission B…	M-10	33.2434	135.57	Agua Hedionda; Alamitos Bay; Aliso Creek; Anaheim Bay; Ballona Creek; Batiquitos Lagoon; Bolsa Bay; Bolsa Chica Lowlands; Cabrillo Marina; Carpinteria Salt Marsh; Channel Islands Harbor; Dana Point Harbor; Del Mar Boat Basin; Devereux Lagoon; Goleta Slough; Long Beach Marina; Los Angeles Harbor; Los Angeles River; Los Penasquitos Lagoon; Malibu Lagoon; Marina del Rey - Ballona Creek; Marina del R…
188	Not known	Present but unknown abundance	Absent	riprap or boulder (>10”)	iNaturalist	2019	record from iNaturalist			Boulder	Number of oysters in the photo: 1; Positional accuracy; 7m; ID confirmed by Bryce Perog; iNaturalist record was research-grade; iNaturalist observation number: 34181919; Bryce Perog Notes: quite a few C. gigas at blind way. Substrate inferred from image and/or Google Maps from lat/long coordinates provided	Yes		33.759	-118.191	California	Southern California	No	Los Angeles River	1.6638	O-13	33.6097	11811.3	Agua Hedionda; Alamitos Bay; Anaheim Bay; Ballona Creek; Batiquitos Lagoon; Bolsa Bay; Bolsa Chica Lowlands; Cabrillo Marina; Carpinteria Salt Marsh; Channel Islands Harbor; Dana Point Harbor; Del Mar Boat Basin; Devereux Lagoon; Goleta Slough; Long Beach Marina; Los Angeles Harbor; Los Angeles River; Los Penasquitos Lagoon; Malibu Lagoon; Marina del Rey - Ballona Creek; Marina del Rey; Mission B…	O-12 & O-14	490.193	M-10	33.5114	11914.1	Agua Hedionda; Alamitos Bay; Aliso Creek; Anaheim Bay; Ballona Creek; Batiquitos Lagoon; Bolsa Bay; Bolsa Chica Lowlands; Cabrillo Marina; Carpinteria Salt Marsh; Channel Islands Harbor; Dana Point Harbor; Del Mar Boat Basin; Devereux Lagoon; Goleta Slough; Long Beach Marina; Los Angeles Harbor; Los Angeles River; Los Penasquitos Lagoon; Malibu Lagoon; Marina del Rey - Ballona Creek; Marina del R…	M-09 & M-11	492.49	O-13	33.2433	135.27	Agua Hedionda; Alamitos Bay; Anaheim Bay; Ballona Creek; Batiquitos Lagoon; Bolsa Bay; Bolsa Chica Lowlands; Cabrillo Marina; Carpinteria Salt Marsh; Channel Islands Harbor; Dana Point Harbor; Del Mar Boat Basin; Devereux Lagoon; Goleta Slough; Long Beach Marina; Los Angeles Harbor; Los Angeles River; Los Penasquitos Lagoon; Malibu Lagoon; Marina del Rey - Ballona Creek; Marina del Rey; Mission B…	M-10	33.2434	135.57	Agua Hedionda; Alamitos Bay; Aliso Creek; Anaheim Bay; Ballona Creek; Batiquitos Lagoon; Bolsa Bay; Bolsa Chica Lowlands; Cabrillo Marina; Carpinteria Salt Marsh; Channel Islands Harbor; Dana Point Harbor; Del Mar Boat Basin; Devereux Lagoon; Goleta Slough; Long Beach Marina; Los Angeles Harbor; Los Angeles River; Los Penasquitos Lagoon; Malibu Lagoon; Marina del Rey - Ballona Creek; Marina del R…
[truncated: 2,111 more rows]

## Sheet: Metadata_All Data
	See below for descriptions of fields for the "O. lurida & M. gigas_All Data" tab.
Column	Column header	Description
A	Object identifier	Unique number assigned to each record in the database.
B	Ostrea lurida abundance	Records that reported O. lurida as absent (no oysters found), rare (≤100 oysters), common (> 100 oysters), or present but unknown abundance at the time of observation.
C	Magallana gigas abundance	Records that reported M. gigas as absent (no oysters found), rare (≤100 oysters), common (> 100 oysters), or present but unknown abundance at the time of observation.
D	"Unknown" oyster abundance	Records that reported oysters of an unknown (unidentified) species as absent (no oysters found), rare (≤100 oysters), common (> 100 oysters), or present but unknown abundance at the time of observation.
E	Substrate type	Type of substrate onto which the observed oysters were attached (includes: 1) riprap or boulder (>25 cm), 2) cobble (5-25 cm), 3) gravel/pebble (0.6-5 cm), 4) sandflat/mudflat, 5) seawall/dock/piling, and, 6) other anthropogenic structure).
F	Observer	Name of person and/or organization who observed oyster(s) at this site. Observer may be authors of published work listed in the "citation" section.
G	Year observed	Year in which the observation of the oyster(s) was made. Sites with multiple years of data with no change in oyster abundances are listed in the notes; the most recent year was reported. Year of publication was reported for published work without exact dates.
[truncated: 34 more rows]

## Sheet: Estuary_Ecoregion_Index_Summary
This table provides an estuary/ecoregion-specific breakdown of presence, distribution, and abundance of Ostrea lurida and Magallana gigas by pre-2000 vs. post-2000.
[truncated: 92 more rows]

[truncated: 3 more sheets: Metadata_Index_Summary, Omitted citations, Metadata_Omitted citations]
